# Supplementary material for: Discrimination of primary and chronic cytomegalovirus infection based on humoral immune profiles in pregnancy
Source: J Clin Invest. 2024 Oct 15;134(20):e180560. doi: 10.1172/JCI180560 (PMC11473158; doi:10.1172/JCI180560)
Supplement: Supporting data values [file jci-134-180560-s021.xlsx]

## Sheet: Figure 1
														Figure 1B						Figure 1C
	X	Pregnant Primary		X	Non-Pregnant Primary		X	Pregnant Chronic		X	Non-Pregnant Chronic			Detection	Antigen	log2 Fc	-log10 pval			Primary	Chronic	Primary	Chronic	Primary	Chronic	Primary	Chronic	Primary	Chronic	Primary	Chronic	Primary	Chronic	Primary	Chronic	Primary	Chronic	Primary	Chronic	Primary	Chronic	Primary	Chronic	Primary	Chronic	Primary	Chronic	Primary	Chronic
1	-1.06835	15.8749		-0.15426	10.7423		0.344577	12.7123		0.999999	16.1183			IgM	CG2	3.288	28.3804			Sino gB	Sino gB	GSK gB	GSK gB	3p gB	3p gB	UT gB	UT gB	NA Pentamer	NA Pentamer	GSK Pentamer	GSK Pentamer	UT Pentamer	UT Pentamer	CG1	CG1	CG2	CG2	Sino gB	Sino gB	GSK gB	GSK gB	3p gB	3p gB	UT gB	UT gB	NA Pentamer	NA Pentamer	GSK Pentamer	GSK Pentamer
2	0.28542	15.4264		-0.89916	15.5006		0.937926	15.089		0.934306	15.4411			IgM	CG1	2.95313	26.4334			IgM	IgM	IgM	IgM	IgM	IgM	IgM	IgM	IgM	IgM	IgM	IgM	IgM	IgM	IgM	IgM	IgM	IgM	IgA	IgA	IgA	IgA	IgA	IgA	IgA	IgA	IgA	IgA	IgA	IgA
3	-1.0137	11.6607		-1.49113	15.6296		0.627687	15.8898		0.871888	16.1			IgM	3p gB	3.45184	27.8183		1	946.5	918.75	1200.75	913.5	828.5	878.5	1170.75	583.75	1049.5	2143	1211.75	1027.5	1218.75	1943	1506.75	1721.25	3067.25	2331.75	4487	3505.5	9339.5	2267	6877.25	1172.75	2757	1350	4599	1045.25	1839.75	925.75
4	-1.77726	14.1434		-0.94312	14.9645		0.133003	15.9779		1.00376	13.992			IgM	GSK pentamer	1.09961	10.9005		2	317.5	175.5	643	301	428	249	412.75	265.75	490	332.5	544.5	228	695.5	453	1453.5	1547.5	846.25	1329.5	3042.75	3378	6262.75	6476.5	4209.5	2232	3126.5	2940	1330	2777.5	1978.5	2729
5	-1.38003	12.5842		0.014465	12.6395		0.04665	12.1795		0.361929	16.3514			IgM	GSK gB	2.89943	25.4097		3	12429.5	564	27870.5	1112.25	21430.2	1079	32065	704.75	1439.75	1228	1116	858	2748.5	1156	16037.2	2941.5	15916.5	1249.5	7803	3742.25	17981.2	4739	10220.2	3482	10297.8	2895.5	2775.75	1657	4223	1687.25
6	-0.54106	11.538		-1.84344	14.8251		0.370734	16.416		0.843104	15.5763			IgM	UT Pentamer	1.25946	20.791		4	11598	1217	14136.2	1457.75	10630.2	968.5	12855.8	530.5	1397.5	1676	1198.5	1300.75	2195.5	1421.5	16235.5	1914.5	5400.5	2433.5	18316.8	3294	28609.8	3764	30088	3232	8593.75	3152.75	7982.5	3056.5	9673.5	2725
7	-1.28297	12.1796		-0.44068	10.9211		0.613607	16.2119		1.17649	15.9221			IgM	Native Antigen pentamer	0.795791	9.87979		5	3006.75	1471	16632	1910.75	5547.5	1238.5	6241.5	722.5	3044.25	2393	7335.75	1947.5	31240	3111.75	12890.5	2604	8767.75	2029.5	7172.5	4999.5	10823	9685.5	7652.25	5616	3660.75	6252.25	1437.5	2978	1233.75	19774.5
8	-0.65954	14.3776		-0.9981	15.9388		-1.11294	13.3139		0.848214	12.3913			IgM	UT gB	4.43221	32.1561		6	3901.75	1322.75	6067	2356.75	3789.5	1316	2693.5	654.75	4143.75	3066.5	4439.75	2059.75	7136.75	3195.75	48464	3424.75	13060.2	1988.25	5272	1204.5	10676.2	1578	4595.75	1704.5	13047	1891.5	5670.75	931.75	2246.5	1298.5
9	-0.63943	14.5773		-1.65114	13.5788		0.783019	14.7484		0.598028	16.4391			IgM	Sino gB	3.01099	17.2965		7	4344.75	1226.5	8969.5	1983.25	6124	975.5	8736.25	631.5	1583.75	1855.5	1777.25	1254.5	2223	2206	6620.5	1571.5	4792.75	1316	28357.5	1388.75	60921.2	2424	57552	2170	6858.75	2310	4655	2103.5	5096.5	1240.25
10	-0.60893	11.3931		-0.20989	14.8122		0.837216	12.9599		0.92265	12.2254			IgG	CG2	0.406858	1.66556		8	23183.2	870.25	29549.5	1670	25292	1036	29538.2	405	2594	1369	2297.75	1204	4699.25	2315.5	16527	1463.5	12091	1500.5	13245.5	3036.75	13031.8	3713.5	12689.2	8070.5	7613.25	2444.75	1996	2561.5	3447	1686.25
11	-0.95679	11.6542		-1.81071	13.0866		0.153579	15.7164		0.045648	10.9312			IgG	CG1	-0.03382	0.0799964		9	10494.5	722	22954	1114.25	21665.2	733.5	40591.5	529.25	2853.5	1087.75	4229.5	843.25	5005.5	1670.5	49507	2627.25	17731	1182.25	3328.25	3429	7200.5	4841	5706	2330.75	6475.25	2764	1583.75	2511.75	2828.5	1764.25
12	-1.55169	12.5183		-0.80044	13.477		1.08566	13.091		0.159792	10.9497			IgG	3p gB	0.546192	3.86198		10	1477.5	622	9234.25	1032.5	5692.25	615.5	18463	511	2539.25	763.25	1998.5	754.5	4176	2408.5	14450.8	934.75	15873.8	610.5	19975	2737.5	12893.2	2293	6868	1605.25	3420.25	2976	2276	2474.75	2206	2031.25
13	-0.43042	10.7398		0.706286	15.4044		0.114499	10.9565		1.18902	13.7273			IgG	GSK pentamer	0.256609	0.721906		11	6390	1218	9164.5	1933.75	8485.5	1267.5	9180.5	1077	2434.75	1480	2319	1989.75	5838.5	4807.5	7236.5	9107.75	15304.5	1710	22868.5	4356.25	25332.2	5133	31606.5	6054	2007.5	2855	1325.75	1890.5	712.5	1828.5
14	-0.65672	12.4289		-0.60272	11.6362		0.360656	11.2052		-0.67097	13.7471			IgG	GSK gB	0.225731	1.4207		12	2637.5	705.25	8958	1086.25	5462.25	608	9464.25	527	1629.5	969.75	2704	955.5	3983	1978.5	2803.5	1151.5	3204	924.5	5119	1745.5	17868.2	2311.75	5560.5	2066.75	13804.2	4114	3951.25	1186.25	10470.8	4908.5
15	-1.73213	13.5764		-0.61188	12.9912		1.06929	15.8824		0.914565	14.6825			IgG	UT Pentamer	0.268388	0.802413		13	3148.5	1514	7727.5	2765.75	5547.25	1185.75	7206.5	1023.5	2239.75	2473.5	2058	2085.5	3439	3566	33199.8	4475.75	58342.5	2497	2594	1370	6937.25	2730	2148.5	1005.75	3697	1467	2287	1848.25	2133.5	857
16	-0.33678	10.9251		-1.93281	13.2929		1.30311	13.7267		0.631083	12.0329			IgG	Native Antigen pentamer	-0.420622	2.63216		14	9266.75	346.5	18398.5	567.25	16396	367.5	22920	269	1259	632.5	965.25	382	2563.25	909.5	34975.8	934	38522.8	726	2927.5	2711.5	8797.75	1338	7553.75	492	4327.25	659.75	1574.75	388.75	2255	382
17	0.01992	12.1288		-0.28062	10.6549		0.876877	14.1078		1.13513	13.8222			IgG	UT gB	0.73133	6.54239		15	2214.25	2018	8483.25	1833.75	9507.75	2189.5	13476.2	904	3116	2371	2255.5	2393	3648.5	4126.5	36294	4742	26535.8	3356	2049.25	2380.75	5559.5	3258	2834	1720.5	2955.5	3962.25	1056.75	1478.25	1208	1814.5
18	-0.26283	11.2347		-0.71624	14.234		1.09655	13.4647		1.0162	14.9839			IgG	Sino gB	-0.0996566	0.252399		16	1012.5	1001	3151.25	1498.75	1639.75	718.5	2426	516.5	981.75	1072	1264.75	1152.5	2098	1712.5	3396.75	2414.5	5303	1383.5	2266.25	1529	5190	1151.25	1769.25	1213.5	2832.25	1357.25	2025.5	887	1997.5	843
19	-0.18257	13.8194		-1.32354	15.5142		0.568201	16.2966		0.909345	15.1822			IgA	CG2	2.49191	8.12068		17	538.5	1728	1058.75	11590	585.25	1955.25	662.5	1175.75	551.75	1259	479.5	2356.5	1009.5	3353.5	2704	2410.5	5125	2512.5	1755.25	2139	4467	3692.5	2896	846.75	1442.25	1684.75	1359	2179.5	1391	1072.75
20	-1.35177	14.6356		-0.95964	12.5975		0.869156	12.8439		0.57495	12.7973			IgA	CG1	2.40597	12.7987		18	2688.5	812.25	3595	1088.75	2523.5	667.5	3122.5	250	818	850	852	827.5	1276.25	1860.25	4068.75	2953.5	13097.8	997.5	6543	2286.25	15466.5	4318	7749	2890.75	3977.5	2626.5	1394.25	1886.25	1661	2051.25
21	-0.61345	13.2997		-0.7585	15.815		0.767826	15.9397		0.613373	16.3578			IgA	3p gB	1.77329	10.646		19	1058.75	1416.5	2709	2029.25	2811.5	1125.75	5607.5	742	883	1944.5	610.25	2195.5	1472.5	3653.75	15517	13055.5	6901	5188.5	3215.5	2264	5726.75	5006.5	3916	1275.75	1829.5	1123	1444.25	1105.5	1207.25	1232.25
22	-0.52304	12.0612		-0.16383	10.7741		0.66951	12.0345		0.266989	13.1965			IgA	GSK pentamer	0.73026	3.47856		20	2453.5	837.75	14833	1358.5	4566	892	6418.5	657	3276.5	1882.25	3465.25	1111.5	8997.25	1968.5	10004.8	1950.5	33773	1630.75	1881.25	2967	4607.25	3839	5531.5	1159.25	1767.25	6916	1490	3852	1463	6643
23	-1.40717	13.9117		-1.02702	11.5255		1.1637	13.343		0.484225	16.4939			IgA	GSK gB	1.65244	13.6399		21	16829	1734.25	17809.5	2443.75	18118	1420	22090.5	819	1610.5	2462.75	1876	2528.25	6849.5	3115.75	29858.2	2551.5	24939	2452.75	15604.2	2669	14127.5	3042	14589.5	1893	5021.5	2787.5	2610.5	2882.75	2626	2599.5
24	-0.52739	12.8762		-1.96269	14.5106		0.799006	12.1522		0.935243	12.5392			IgA	UT Pentamer	0.942141	9.1082		22	1286	370	3572	552.5	2726.75	375.25	4038.5	237	1597.25	595.5	2998	443.5	7372.75	748.5	32678	1109.25	80921	568	1672.75	4949	14883.5	6797.25	2249	4870	11769.8	1235.25	3550.5	816.25	7424.75	793
25	-2.06954	14.4192		-0.41374	10.6259		0.306269	16.0324		0.89376	12.268			IgA	Native Antigen pentamer	0.451925	4.44828		23	19698	282.75	27850.5	460	20923.8	443.5	28468.5	347.25	2875	498.25	3433.5	463.5	4947	775	13859.8	1288.5	17710.8	1454.5	10916	1952	17594	4329	14261.5	1195.75	11062	1953.25	3628.5	1872.25	4602.25	1665.75
26	-1.85041	12.9985		-0.73228	14.7826		0.304605	15.858		0.836503	15.1623			IgA	UT gB	2.09865	11.8811		24	2430.75	636.5	6302	1101.5	4008.75	684.5	5195.25	350.5	4274.75	876.25	2507	881.5	4343	1348.25	50702	1188.5	29829.8	841.25	719	1181.75	1972.5	1999	1534.5	988	1390.75	2590	721.25	1575	765	1095.75
27	-0.71726	11.031		-1.72609	14.2194		0.898454	15.1777		1.03966	12.3848			IgA	Sino gB	1.17766	8.92595		25	1004	727	2093	1246.5	1495.5	677.75	1576.5	368	1735.25	1186.5	1496	982.25	2316.25	1368.5	9565.25	1280.25	3968.5	1269.25	2532.5	3840	13324	3756.5	7850	3818.75	2900.5	1383.25	2368.5	1551.5	2170	1385
28	-0.63205	15.0353		-0.87009	13.6343		0.9711	16.1327		0.324383	15.958			IgA1	CG2	2.68971	8.76496		26	6545.25	498.25	6243.25	1001	6888	502.75	8032.5	389.5	1030	719.5	3253	690	10585	1815	4637.75	4548	2102.25	1014	2917.5	821.75	4376	1500.75	3236.25	864	7225.25	1185.5	1570	1168.5	3868.5	901.5
29	-0.83765	11.1924		-0.22991	14.0704		0.896603	13.0552		0.358902	15.9189			IgA1	CG1	2.57261	11.4577		27	9508.5	621.25	55266.5	901	56971	638.75	71791.8	471.5	2702.5	1012.5	2140.25	859.75	6770.75	1276	10802	1555	17069	1143.5	10859	4599.5	3857.75	7854.25	2841.5	6799.5	3745	3799.25	1839.5	2360.75	1877	2683.75
30	-0.28032	13.1054		-1.29545	16.0147		0.646158	16.3962		1.14749	13.7482			IgA1	3p gB	1.91792	11.5213		28	7596.75	540.5	18111.2	8605.5	12443	564.5	18886.8	2750.25	2080	1163	1780.25	808.5	3073.5	1094.75	5846.25	1903.5	5967.5	2015.5	8554.5	3237	11872.8	3938	9103	3335.5	4816.5	1571.5	3129	746	3518	922.25
31	-0.91948	14.1567		-0.97877	16.1869		0.738321	16.5247		0.119697	15.0677			IgA1	GSK pentamer	1.34194	1.14094		29	18979.2	1046	26266.2	1968	22949	953	34125.8	719	3060.5	1489	4134.5	1028	7545.5	1860.5	48311	3639	40457.5	2122	16001.2	2445.5	14463.5	2885	14942.2	1691.5	3227.25	3662.75	1427.75	2674	1698	2590.5
32	-0.66031	16.1583		-1.75633	15.1681		0.601207	15.1677		1.21549	13.6593			IgA1	GSK gB	2.62519	1.47511		30	1869.75	1155.5	2514	1816.5	1887.75	1323.25	1330.75	767.5	2554.75	1551	2352.5	1099	3370.25	2421.25	9266.75	1824	4133.5	1742.75	1785.25	1241.5	10528	2194	2239.25	1744	2144.5	1853	1449.5	1846.5	1062	1489.5
33	-0.47851	15.8635		-2.09532	13.7693		1.01099	14.0226		1.35397	13.4234			IgA1	UT Pentamer	1.98076	0.816981		31	11662	1357	17034.2	2424	14471.8	1081	22428.5	883.25	5982	1958	4689.25	1701.75	8805	3470.25	74737.5	2529	54311.5	2242.5	2504.25	793	6164.75	915.25	3388.25	589.5	3026	799	1903.75	534	1855	528.75
34	-0.74268	13.0939		-0.44551	15.4062		0.754916	16.2153		0.876078	12.2255			IgA1	Native Antigen pentamer	0.702843	8.74191		32	1968.5	1659	3879.5	3889	4848	1797.75	7037.5	1272	970.5	2182	683.75	2138.25	1243	5669.5	7543.5	10041	15118.2	3396.75	3691.25	2208	5624	2427.75	4245.5	3272.5	1955.5	2721.25	1434.25	1141.5	1459.75	1895
35	-1.96615	14.4565		-0.62051	12.3538		1.14253	16.0012		0.485868	14.8316			IgA1	UT gB	3.12204	1.19778		33	1731.75	659.75	4803.75	1329.25	2725.5	631.25	4430	549	2140.75	928.75	2499.75	808	7044.25	1243.75	24321.5	1879.25	13925.8	884.75	1332.75	4064	4783.75	4254	2064.75	2357	4149.75	5373	2038.25	4438	2610.75	4015.5
36	-1.58704	14.4867		-1.37447	15.0748		0.808929	14.4063		0.097485	16.3335			IgA1	Sino gB	1.55825	10.3175		34	982.25	731.5	1431.5	1302	3131.5	781	3331	445.25	897	1101.75	708.25	1106.25	2814.5	1587.25	9902.75	2079.25	9980.75	978.75	9008.25	2162.25	13445	1707.5	17020.5	875	5586.5	1498.5	2167.5	1480.25	3130.25	966.5
37	-1.76837	15.1891		-1.15584	14.3163					0.658122	15.3833			IgA2	CG2	2.62995	4.21508		35	862.25	781.5	924.5	1168.25	855.5	710	899	394	627.75	1481.75	528.75	1105.25	758	1488.5	1608.5	1347.5	1257	2231	5943	3559.25	15514	3271	8352.5	2132	12259.2	1651.75	5822.25	2329.25	18666.5	1639.5
38	-1.39467	15.8944		-0.70872	10.9119					0.755446	12.5076			IgA2	CG1	3.19054	2.88322		36	3224.25	662.75	5175.25	1056.75	4130	546.5	5547.75	258.5	1709	994	1232	551.75	2368.5	869	6676.5	1585.5	5922.75	1256.5	3341	2604.5	5017.75	2808.25	5173.5	1729	2378.75	1549	1480	2132.75	2323.75	1467
39	-0.60164	10.8721		-0.82844	15.5865					0.147614	16.147			IgA2	3p gB	1.22242	4.70103		37	2611.5	616	4316	1445.75	3395	857	3896.25	373	2013.5	994.5	1570.5	870.5	3966.25	2431.75	8512	1712.25	7263.25	836.5	5274.5	1959.75	6958.5	2450.75	4284.5	1317	2019	2634.5	763	2125.5	1318.5	1217.75
40	-1.988	13.2446		-0.34582	13.5177					1.0704	14.6972			IgA2	GSK pentamer	0.28882	1.48944		38	5727.25	786.75	12602.5	1585.5	9814	833.5	19514	561.5	1930.75	1403	1908.25	1395	6268.5	3719	11361.5	1920.5	8138.75	1642.25	23583.8	2271	22428.2	1738.5	16999.5	810	3677.5	6802.5	2264.25	1960	3006.75	2694
41	-0.19349	16.2844		-1.80128	14.5809									IgA2	GSK gB	1.08074	4.82502		39	1411.25	383.5	18890.2	886.5	11104	423	18918.5	410.5	1906	868.5	1858	614.5	4428	973	25471.2	1127	11230	1537.5	3108.5	1572.5	9951.25	1422.5	11574.5	904.75	2124.5	1911.5	2107.75	824.75	2951	1210.75
42	-1.60192	12.4418		-1.98278	14.7629									IgA2	UT Pentamer	0.587917	3.28831		40	2301	515.75	4549.5	886	2296	739.5	2436	482	3098.25	908.5	2526	883.25	4788	1435	25002	1572.75	5728.75	1303.5	1598	1500	4777.5	1811.5	2082.5	874.5	1588.5	1194.25	1928.25	952.25	1555	889
43	-1.48848	12.8188		-0.20864	10.8357									IgA2	Native Antigen pentamer	0.365195	2.84422		41	4767	1026.75	6420.25	1440	6196	1055.5	5886.5	561.25	2886	1481.25	2797.25	2262.75	3264	4858.25	44719	1383.5	33725	1877	1066.25	2814	2005.25	2944.5	1055.25	1809.25	892	2813.75	747.75	1717.5	994.5	1931.75
44	-0.74131	13.6337		-0.84136	15.2043									IgA2	UT gB	1.79843	4.48366		42	5116.75	812	9962.25	1229.5	7063.75	560	7088.25	350.25	4156	986.25	4552.25	884.5	6511.75	978.5	18118.2	1318.75	8993.75	762.5	2961.5	2127.75	5749.75	3312.5	3647.5	1835.5	2848.75	1721	2198.25	1308.25	1457.75	1356
45	-0.71186	13.8376		-0.77152	12.0338									IgA2	Sino gB	0.657972	3.60862		43	7141.75	594.5	6579	895.5	4709	535	5634.75	332.5	3654.75	1079.25	4387.75	696	7124.25	1440	16120	1598	9345	932.25	6583	1811.5	10124.8	3812	8773.5	979.25	2426	2175.5	1888.75	1257	1700.5	1651.25
46	0.473001	13.8409		-1.58445	13.4528									IgG1	CG2	0.192341	0.295601		44	1261	1108	2249.75	1626.5	1686.5	1173.75	1543.5	806.75	1808.25	1430.75	1307	1430.5	2486.25	3497.75	9743	2426.25	3414.5	1437.5	1871.5	1649.5	3037	1401.75	2035.25	816	1777.75	1281	1287.25	981	889.5	872.5
47	-1.90287	13.1335		-0.62017	14.7689									IgG1	CG1	-0.547361	1.64265		45	696	695.5	1152.5	1271	1029	745.5	1148	283.5	725.75	931.25	522.5	990.5	1224	1315	6637.5	1427	1895	1212	5056.5	2114.75	9509.25	3500.75	5985	2276.25	3553	2144.5	2564.5	2192	2748.5	1662.75
48	-0.53945	11.5491		-0.98471	11.5836									IgG1	3p gB	0.621044	1.84166		46	210.75	728.25	41510	1102.75	309	972	330	440.75	468.75	919.5	2030.75	705.5	47373.2	1031.25	3497.5	1221.75	2220.5	1074.25	1083	1839.5	1457.75	2881	1252.5	2019	2190.5	2490.25	716	1920.75	1573.25	2202.5
49	-0.4378	14.582		-1.93839	13.5772									IgG1	GSK pentamer	0.812702	1.57985		47	4007	436.75	6973.5	572.25	5172.5	515.25	6848	318	968.75	656	949	590	1245.5	924.75	34185	781	5613.5	707.75	5816.5	811	15426.8	1425.25	10985.8	1352	2971	1270	1139.25	868	1547.75	591
50	-1.51683	14.8751		-0.75147	10.8784									IgG1	GSK gB	0.250365	0.666481		48	6321.5	528	10023.2	662.75	9542.75	519.75	10551	280	3008.25	684	3114.5	463.25	3682.75	790.75	11612	1084	11937	970.75	7898.75	4001	27183	4312.5	15492	3610.5	4920.5	1956	2370.25	1492.25	2653	1340.75
51	-1.00503	13.2388		0.022714	14.8635									IgG1	UT Pentamer	0.768326	1.78812		49	6231.75	590.5	8456.75	904	7023	584.25	8669.5	275.5	4853.75	919.75	3429	853.5	5733.5	1381.5	14326.8	2042.75	12561.5	909.75	4798.75	1776.5	10895.5	1985	4802.5	694	17505	1313.75	3176	1623	9896.5	1320.5
52	-0.6344	12.8736		-0.31696	12.6649									IgG1	Native Antigen pentamer	-0.177468	0.336556		50	3437.25	337.25	5986	566.25	10884.5	394.5	17040.8	270.75	2103.75	591.75	1787.75	405.5	2407.75	665.75	8515.25	520.5	7743.75	414	2891.75	2329.25	5482.5	768.75	3302.5	1171.5	4105	986.5	2020.25	608	3883.5	596
53	-1.8193	13.4373		0.73686	12.214									IgG1	UT gB	0.832492	3.08458		51	1210.5	546.5	2137.25	623.5	1382.5	562.25	1205	488.75	1022.5	934.75	839	561.25	1559.5	1076	7305.5	1302.5	2781.75	1242.5	2616.5	5817	3040.5	5484	1634.75	4363	3458.5	2895	1770.5	2102.25	3031.5	2239.75
54	-1.0873	12.876		-1.12461	15.6232									IgG1	Sino gB	-0.0592878	0.0902412		52	5033.5	228.75	7610.25	251.5	4429	267.5	5355.5	210	3073.75	382	3027	387	4934.75	699.5	12572.5	692	7957.75	868.5	4540.5	1452.5	9958.5	4297.25	8087	1591.75	1422.75	3650.5	920.75	2370.5	1088	2094
55	-0.68665	16.1807		-0.7605	16.1657									IgG2	CG2	0.863906	0.732903		53	3988	831.5	8113.5	1146.5	4534	670	5687.25	547.25	2372	1029.25	1911	829.5	3515.75	1213.25	5965.75	3757	4492	1594.5	5980	1641	14984	5151	10620	2216	4426	3143.25	2137.5	1471.75	1908	2006
56	-1.97959	13.6334		-0.09647	16.0806									IgG2	CG1	0.181818	0.246563		54	5017.75	291.5	14946.2	351.75	13581.2	284.25	15887	178.25	2669	402	2429.5	369.5	3671.5	541	6884.5	416.5	2562.25	460.25	3151	2049.25	5881.75	1448.75	3624	942.5	3084.75	1261	2896.5	899.5	2179.5	847.75
57	-1.30738	15.0837		-1.47218	14.8611									IgG2	3p gB	-0.42288	0.931056		55	2207	907.25	5620.5	1079.5	4266.5	1157.25	6645	570.5	1447	1035.5	4875.25	1050	2354	1575.5	6571.75	1171.25	3939.75	962.5	2209.5	2259.25	4958	2339.75	3456.25	2093	2748.25	2452.5	1519.25	1907.25	2313.75	1772.25
58	-1.47463	15.4892												IgG2	GSK pentamer	-1.12434	1.25963		56	754.5	1416.25	3441.5	2810	3328.5	1780	4254	638	675.25	2084.5	503.75	2244.5	992.5	2369.75	7033.5	5473	6219.75	2440.5	3008.5	3714.5	6503.25	9821	4766.5	4577.5	4902.5	1342.5	2356.75	1145.25	2450.5	1076
59	-1.46242	15.8959												IgG2	GSK gB	-0.769452	1.04951		57	7097	1100.5	12573.5	1341.5	9302.75	888.75	8366.5	373.5	4646.25	1442	5978.75	1026	9846	1381	75521.2	1027.75	32632.2	1049.25	8510	2902.5	10415.2	2817	8042	1335.75	6144.25	2024.5	1775.5	1690	3657.25	1440.25
60	-0.35122	11.1943												IgG2	UT Pentamer	-0.505088	0.606742		58	3475.25	757.75	8499.25	797.25	4780	594.25	5522.5	579.25	1155.75	1168	1636.5	773.75	4434	2053.25	7274	1675.75	7842.75	1329.75	20312.5	4260.5	20610.8	5851.5	21040.5	4841.5	3195	1732.5	2301	1226.25	1432.5	980
61	-1.82374	14.9499												IgG2	Native Antigen pentamer	-0.192928	0.810453		59	933.5	769.5	1454.5	1071.5	1248.5	579.5	870.75	568.75	1073.5	1020.5	931	916.5	1476.5	998.5	5481.5	1424.25	1219.25	893.5	12354	3966.5	16789.5	5588.5	13486.8	2460.5	3583	1275.25	1873.75	774	2572.5	664
62	-1.12571	13.8276												IgG2	UT gB	-3.0903	0.765106		60	1372.25	243.75	1814.25	441	2164	281	2405.5	182.5	710	411.75	514.5	340	904	491.5	4849	2475.25	4752.75	901	3739.5	5523.25	9487	10171.2	6077.25	6472.25	1476.25	1213.25	2243	866.25	2148	704.25
63	-1.45509	14.0093												IgG2	Sino gB	-0.350983	0.812362		61	1493.75	621.5	2709.75	559.75	2008.5	422	1768.5	334.75	2055.75	882.25	1479.25	638.5	2240.5	933	8422.75	678	3085.75	672	6798.25	2242.75	10075.5	3046.5	9092.25	2261.25	7372.25	5007.25	1481.25	2047.25	5141.25	3272
64	-0.80931	11.1179												IgG3	CG2	1.48372	2.38299		62	6133.75	764.25	12639	1014	8843.5	660	15626	512	3260.75	1239	2224	765.75	3974.25	1361.5	8185.25	1979.75	6078.5	1029	6139.5	2006.25	9234	2692.75	7377.75	1644.5	3064.25	2102.5	2160	2389.5	1596	1341.75
65	-1.99007	13.6205												IgG3	CG1	0.773256	0.967908		63	15307.5	1396.5	21418.5	2048.5	17344.5	1098.5	28128.5	721.75	1797.25	2325	2146	1355	3512	2135.5	11922.2	2750.5	23493	1772.75	4414	3026	10353	3133.75	8936	1519.25	6130	1868	5481.75	1607.25	4259	1750
66	-1.55912	12.7237												IgG3	3p gB	-0.660421	1.07424		64	45588	482.75	68462	745.5	53065.5	368.75	63866.8	371	5882.25	720.75	9372.5	611.75	17174.5	1641.5	68892	2706	72078	3367	937	2585.25	1436.75	2881.25	1914.25	3973.75	1274.5	1842.5	1291	1053.75	1269	951.75
67	-0.40447	16.3015												IgG3	GSK pentamer	-0.904177	4.14585		65	3265.75	338.5	6405.25	620	4412	422.75	6316.25	340.5	1110.5	575.75	778.25	466	1269.25	3309	19138.5	1109	7840	1229.25	2794.75	2420.75	4654.25	1520.5	2923.75	638.5	1950.5	1350	1615.5	789.5	1681	754.25
68	0.161569	16.1266												IgG3	GSK gB	-1.75461	4.79711		66	416	612.25	752	1103.75	840.5	658.75	979.5	449.25	363.5	942	351	938.75	621	1088	3514	1669	975	1647.75	3874.75	1896.5	5411	2805.5	4531.25	1794.5	1330.25	2456.5	717	2446.75	806	1440
69	-1.72097	14.7248												IgG3	UT Pentamer	-0.708534	3.66149		67	1452	514.75	1977	800	1433.5	537	1611.5	284.75	766.5	789	1864.25	675	2641	1793	1984	846	943.25	919.75	2781.5	1321.25	3882	3908	2361	1923	1035	2335.75	1870	1115.25	1020	1002
70	-0.86545	13.5625												IgG3	Native Antigen pentamer	-2.05418	8.92053		68	953.5	1713.5	1643.25	1874	1032.75	1170.5	981	512.75	739.5	1727	713.25	1896.5	1313.5	2216.5	2093.5	3249.5	3998.5	1723.75	2230.25	2566	3559.25	1386.5	2644	940	1513.75	1243	1450.5	1301.5	1629	831
71	-0.23245	12.5706												IgG3	UT gB	0.39145	0.687189		69	1169.5	700.75	2866.5	997.5	2402	634.5	2440.5	381	1135.5	1111.5	1626	844.75	1980.75	992	5809.75	1497	2912.25	1416.5	4887.5	2114	11091.5	2341.5	9543	1554	9898.5	2223	3292.25	1784	7515	1461.75
72	-0.51489	16.1469												IgG3	Sino gB	-1.20959	2.46753		70	843.75	856.25	2282.5	1119.5	1975.5	642.5	2385.25	367.25	1064.25	1079.5	803	1067.75	1551.5	1683.5	6416.75	2952.25	3792	1358.5	2264.5	5979.5	3189.5	8037.25	2002	4615.5	2550	4464	1438	3510	1677.5	3688.25
73	-1.60416	13.4896												IgG4	CG2	0.357105	0.66791		71	1478.5	473	3493.25	746	2047.25	461.25	2606	378	1196.75	759.75	1230.25	603.5	2446.5	913.5	11567	925.5	4906.25	857.25	2108.5	1385.25	4252.25	3150.75	2097.25	1347	3207.5	1062.75	1534.25	849.5	1673.75	883
74	-2.07034	14.7236												IgG4	CG1	0.250538	0.805123		72	2314	570.5	3940.75	884.75	2670.25	465.25	1715.75	231.25	2999	1105.75	2860.5	733.75	4805	1292.25	9058	1075.5	8802.25	991.5	1805.5	2276.25	3346	2162.25	2692.5	1128.5	2465.75	1831	1743.75	1757.5	2285	1286
75	-0.69732	11.9559												IgG4	3p gB	0.151279	0.336861		73	1381.5	351.5	3681.75	510	2504.75	340.5	2947.5	268.75	1704.5	461	1289	389.5	2048.25	716	16573	718.5	10247.5	491	4049.5	810.75	12103.2	1188.75	5065.5	573.5	21464.8	1007.75	1670	620.5	11448.2	467.5
76	-0.13363	14.0224												IgG4	GSK pentamer	0.287241	0.450545		74	4413.25	483.75	8071.5	560.75	6111	334.25	7604.5	214.5	2453.25	409	1694.25	539	2518.75	811.25	7847.5	1145.75	21533.5	582.25	992.25	3264	3889.5	1848.5	1240.5	876	1211.5	1870.25	759.25	1094.5	923.25	858.25
77	-0.38646	14.246												IgG4	GSK gB	-2.11149	0.454044		75	23275	324	54698.8	662.75	47713.5	368.75	60864	266.75	3187	550.25	4215.5	598	14598	1286	49966	1635.5	81749.8	1680.5	2940.25	6546	4910.75	5563	4234.5	9100.75	12356.5	5636.25	1724	2984.5	7332	4477
78	-0.61773	13.3603												IgG4	UT Pentamer	0.288205	0.443872		76	961.25	1008.5	3437.5	1376	1578.5	1143.25	1218.5	745	1172.25	1317.75	993	896.25	4073.75	1529.25	6456.75	4535	8202	5168.75	2569.5	2027.5	3671.5	3894	2402.5	2920	2478.25	3278	1553.75	1812	1265	1492.5
79	-1.63029	12.4228												IgG4	Native Antigen pentamer	0.424149	0.488458		77	1836		6494		3724.5		6218.25		1879		1728.5		2532.25		11739.2		19398.5		15830.2		52228.8		29607		3160.5		2206		2465.5
80	-0.62863	13.8767												IgG4	UT gB	0.12366	0.312458		78	4081		10400		5683.75		8740.5		1214.5		1561		3654.5		16004.5		10965		2599		10977		5763		1722.5		1055		1380.75
81	-0.16646	10.8407												IgG4	Sino gB	0.368328	0.493825		79	2147.5		4190.5		3367.75		3877.75		1752.5		1167.5		1260.75		9494.75		34741		1757.5		2702.75		1852.5		850		613.5		1089
82	-0.94278	11.496												FcAR	CG2	2.27811	11.5404		80	3943.25		4613.75		3510.5		4083.75		317.25		263.5		536		1011		1776		1769.5		3710		9744.5		2079.25		1682.5		3557
83	-0.83941	13.0171												FcAR	CG1	2.24069	15.1923		81	1604.5		2787.75		2586		3539.75		987.25		1326.5		3493.5		13496.2		19371		1966.75		4660.75		2564.5		2518.5		1224.75		1257.5
84	-0.62228	12.0161												FcAR	3p gB	1.97284	14.6027		82	18120.5		31584		36179.5		45232.5		3248.75		2855.5		4192.25		27057		43072.2		3282.5		10697		11868		11374		1714		4324.25
85	-1.02044	11.8419												FcAR	GSK pentamer	0.709441	6.27043		83	1283.5		4941.5		2515		2823		2364.25		2751.25		3625.75		6155.75		3322.75		1287.5		4679		2234		1197.25		966		837
86	-0.92944	12.799												FcAR	GSK gB	2.06388	18.8674		84	2272.25		6412		8576		12325		2869.25		2097.5		3924.75		20781.8		21648.2		3216		5820		3728.5		3788		5008		3800.5
87	-0.33928	14.1464												FcAR	UT Pentamer	0.0899168	0.285775		85	1364.75		3750.5		2682.5		3385		1871.5		1519.75		2088.5		21206.2		14883.5		3224.5		13802		8295.25		2594		3641		1542.75
88	-1.69679	13.7561												FcAR	Native Antigen pentamer	0.826808	8.14843		86	12222		17642.5		12986.8		18531		4188.5		4061.5		5894.25		53031		7197		17664.2		32036.2		43215.8		2387.5		2417.5		1734.75
89	-1.15041	16.1682												FcAR	UT gB	2.14996	11.8211		87	3016		5245.25		3857.25		3337		2997		2152.25		3126.75		7549		11373		2449		4680.75		3039		2694.5		2931.25		2055.5
90	-0.44323	11.0801												FcAR	Sino gB	1.54919	11.9872		88	578		2233.5		2456		2351		1190.5		713		1427		5528.5		2515.5		5264.25		11061.5		5996		5089.25		3252		3419.75
91	-0.26547	14.409												FcgR2AH	CG2	-0.0787478	0.134527		89	18605.5		23779.5		20192.5		26925.2		3637.75		5457		6895.5		44350		28581.5		8860.75		10514		8845		2690.75		1687.25		2638
92	-1.62259	12.684												FcgR2AH	CG1	-0.662324	4.69292		90	1936.25		3780		2730		3183.25		899.5		894.5		2006.5		7286		4880		1938.25		5990.75		2947.25		8633		2254.5		1955.75
93	-1.14574	13.0851												FcgR2AH	3p gB	0.437402	2.16		91	2634		11440		7911.75		12954		1900.75		1920.75		5096.75		13540		10755		1610.5		4888.5		3195.75		3400		1211		2182
94	-0.97444	15.6172												FcgR2AH	GSK pentamer	0.0400422	0.0587809		92	1721.5		3701		3750.5		5014.5		915.5		787.25		1122.25		1957.5		5706.5		3627.75		6542.5		3941.5		6552.5		2366.5		3606
95	-1.03557	14.6336												FcgR2AH	GSK gB	0.15254	0.850503		93	6158		7146.5		6547.25		7067.5		1093.5		1393.5		1402		9709.5		10036		4445.75		7430.5		6863		3898		4159		3296.5
96	-1.74495	12.7014												FcgR2AH	UT Pentamer	-0.0481969	0.100719		94	5189		5348.5		3907.5		4912		2618.25		2341.5		2682.25		18863.2		9806.5		9535.5		14198.5		13334.2		3908.25		1989.5		2338.5
97	-0.13072	10.7834												FcgR2AH	Native Antigen pentamer	-0.641437	1.83281		95	1814.25		2921		2688		3217.25		722.5		797.5		1275.5		11718		7107		7907.25		8363.75		6077.75		2047		1049		1694
98	-0.59636	14.5498												FcgR2AH	UT gB	0.627174	5.08291		96	47078		59552		54182.8		69001		4870.25		5777		4480.5		34500.5		4431.75		3229.5		10156.8		6349.75		2972.25		1316		1234.75
99	0.002092	10.8055												FcgR2AH	Sino gB	-0.184682	0.273473		97	1652.25		3986.5		4243.25		4596.5		2295		1745		3887		31761.5		19791.5		2546.5		5895.75		4063.75		3739.5		3336		2577.25
100	-0.29861	14.8576												FcgR2B	CG2	0.190639	0.220336		98	1843		2168.75		1535.5		1255		2086.5		2279.25		4580		10791.8		15524.2		3967		7658.25		3985.5		9917.75		5934		6382.5
101	-1.24615	15.6888												FcgR2B	CG1	-0.490071	1.36216		99	1492.25		1888		1154.5		1764.5		824.25		1350.5		2458.5		16171.5		3898.5		1349		2195.5		1048.75		2527.25		1043		1375.5
102														FcgR2B	3p gB	0.757069	2.59658		100	1679		2760		1470.25		1456.5		1693.25		1526		4697.75		3514.5		16349		2316.5		3067		1787		1701.5		1376.5		1412
103														FcgR2B	GSK pentamer	0.333764	0.45347		101	700		1054.75		628.75		720		750		574.5		969.5		5506.75		2063.5		3904.5		4596.5		2874.75		2933.5		908.75		1948.75
104														FcgR2B	GSK gB	0.346641	1.59013		102	1097.5		2466.5		1764.5		1690.25		1468.5		1392.25		2527		30575.5		15809.5		1709.75		2653		1060.25		1802.5		1916.25		798.75
105														FcgR2B	UT Pentamer	0.237817	0.467747		103	2566.5		3238.5		2313		2095.5		2872		2269.25		4748		7920.5		11513.5		6067		10258.5		7588.5		3989		2858		3352.5
106														FcgR2B	Native Antigen pentamer	-0.442654	0.753442		104	8193.5		11899		11204.5		14712.8		1455.75		1563		2985		11605		7583.25		7756.25		10909.2		9918.5		8435.75		3595.5		5850
107														FcgR2B	UT gB	0.965204	5.32985		105	8836.5		20433		13850.8		23424		1789		1441		2525.25		12249.8		35927		11652.2		13555		12006.2		5012.75		1403		2312.5
108														FcgR2B	Sino gB	-0.231039	0.134033		106	524.75		854.75		790.25		809		564		596.75		1431.5		6230.5		5958.5		2462.5		7930.5		4246		3006		1296.5		1963.5
109														FcgR2AR	CG2	-0.142002	0.247564		107	704		1292		947		1353		988.25		680.5		972.5		2354		1333.25		3058		6299.5		4023		1729		1162.25		1180
110														FcgR2AR	CG1	-0.696623	4.50154		108	894.75		13075.5		1046.75		1186.25		1228.25		1153		18888.8		8302.75		10774.8		1443.25		3028.25		1544.5		2295.75		1777.25		999
111														FcgR2AR	3p gB	0.486192	2.47795		109	1538		2354.5		1533.25		1806.75		716.5		746		1501.5		4171		5571		11871		15508.8		13720.5		3902.5		2454.75		2191.5
112														FcgR2AR	GSK pentamer	0.06801	0.102932		110	1275.5		2404.25		1572.25		1793.25		1291.5		808		1738		8052.5		1618.5		2901.5		4443		3177.5		2325		2374.75		1823.25
113														FcgR2AR	GSK gB	0.216905	1.42838		111	1092.75		3525		2103.5		2723.25		1318.5		1704.25		3785.25		3496.75		3437		2748		6023.75		3501		2806.5		1887.5		2605.25
114														FcgR2AR	UT Pentamer	0.00350407	0.00645027		112	3378.25		9913		9143.5		15633.5		890.25		853		1641		37371		15683.5		2154.75		3752.5		2567.5		2219.25		689		1468.5
														FcgR2AR	Native Antigen pentamer	-0.539724	1.34399		113	4493		11241.8		12661		19943.2		640.75		575.5		983.25		18749		5648.25		6586.75		10119.8		5749.75		9831		2398.25		7316.25
														FcgR2AR	UT gB	0.68569	6.00336		114	1021		1779		1161.75		938.75		1391		1197		1519.75		6206.5		6303.75		2777		4082		2255		2500.25		1979.25		2698.75
														FcgR2AR	Sino gB	-0.264089	0.393382		115	10482.5		20003.5		19728.2		29589.5		1686		1933.5		4464.25		37703.5		47055		7002.5		18469.5		18026.5		5182		2198.5		3082.5
														C1q	CG2	0.706618	2.83504		116	11719		14701.8		12527.2		16096.5		1248		1856		2977		19926.5		3719.5		1821		4423		3646.5		1444		1386		1176
														C1q	CG1	0.452121	1.20338		117	18941.5		24524		20582		28277.2		2341		1896		3932		15158		21957.5		47989		12659.2		5584		3422.5		1280.5		1592.5
														C1q	3p gB	0.993302	4.32978		118	3103.5		10235.8		7598.5		11616.2		1433.25		936.25		2169.5		45805.5		32145.2		2558.5		24232		4324.25		9967.25		1935		2009.75
														C1q	GSK pentamer	-0.308679	1.02008		119	17000.5		30409.2		21132.2		27996.8		1932.5		2180.25		4243.25		34122.2		12395.8		6829.5		10719		7995.75		3577		2695		3284.25
														C1q	GSK gB	-0.0717655	0.131803		120	3519.5		3982		2935.25		3822		1090.75		914.75		1071		14286		3423.25		8622.5		17840		13154		5668.5		3085.25		5558.75
														C1q	UT Pentamer	-0.15403	1.73112		121	13546.2		14267.5		14085		17481.8		1197.5		1639.25		5363.5		9456.5		17636.5		5130		8905		6558.5		2820		1331.5		1696
														C1q	Native Antigen pentamer	-0.606895	2.5985		122	2028.25		2896.5		2118		2786.5		2233.25		1683.5		3205.5		8888.5		9207.75		6994.5		16385.8		10101		2077.25		1701.5		1603
														C1q	UT gB	1.59115	8.65258		123	2549		3646		2019		2946.5		1074		1022.5		1616		8971.5		8286		5907		9225.75		4724		1623		1633		1230.5
														C1q	Sino gB	-0.413292	0.414594		124	52824.2		64956		47750.5		64378.5		2895.5		2356.5		4322.5		18713.8		48568.8		6755.5		15747.5		14182		5037.75		1633.5		2232.25
														FcgR3AV	CG2	-0.458262	1.63534		125	7100		12633.5		7530.5		10258		7192.5		5776		10346		24367		17204.5		3772.5		9931		9626.75		5239		1973.75		2837.5
														FcgR3AV	CG1	-0.775258	5.77522		126	8987.25		17582.5		12460.5		17597.5		1053		1513.5		3892.5		74080		14160.8		2011.5		7277.5		3701		21307		3591.5		9106
														FcgR3AV	3p gB	0.164506	0.622105		127	32226.5		35841.8		29664		34016.8		3426.75		10344.2		10820		40406.5		12792		32307		75046		62737		8059		7134.5		7363
														FcgR3AV	GSK pentamer	-0.00685579	0.0128203		128	1753.25		2816.25		1977.5		1427.75		1687.75		1295		2443		3871		4279		8491.5		48248		29360.8		5625.25		3938.75		4134
														FcgR3AV	GSK gB	0.12124	0.684275		129	2028.5		3495.75		2615.25		3014.75		1373		1724.25		3296.25		11604.2		3114.5		5744		8460.25		5480		6832		2408.75		3327.25
														FcgR3AV	UT Pentamer	0.0330675	0.0806592		130	1901.75		2427.5		1737		981.5		2070.5		2218		2495		16367.2		34314.2		4287.75		6261.75		4335		4517.25		2038		3156.5
														FcgR3AV	Native Antigen pentamer	-0.922	3.08404		131	1163		1881		1760		2468.25		476		669		1594		4441.5		8138.5		10259		14761.2		13349		3060		2803.25		2985
														FcgR3AV	UT gB	0.269062	1.71442		132	366		482.5		513.5		699.5		277.75		307		670		1928.25		2732.5		6093.5		6869.5		6808.5		3458.5		1968.75		2298.75
														FcgR3AV	Sino gB	-0.539262	1.71889		133	1128.5		2407.25		1784		1092		6028		2215.25		4062		10285.8		16444.2		6267.75		5959.25		4939.75		5117		3160.5		3658.5
														FcgR3AF	CG2	-0.686249	1.92902		134	3202.5		5775.25		3612		4006.25		2663		2584		4679.5		5666		4573		7852		14051.5		9580.5		14927		3847.5		12477.8
														FcgR3AF	CG1	-0.927565	5.32227		135	1969.75		4919.75		3038.25		2973.25		1912.25		2157.5		3699		4973.75		2486		6678.75		8776.5		8157.25		6714.25		6467.25		10408.8
														FcgR3AF	3p gB	-0.00791637	0.0161205		136	4432.25		10254.2		10101.2		16724.5		1131.5		1218.75		2131.5		37016		17313		1106.75		3014.5		1720.5		1736.25		672.5		1521
														FcgR3AF	GSK pentamer	-0.430886	1.31897		137	973		4281		3378		5270.5		1590.5		2079		2428.5		11788.8		13822		13390		33566.5		17648.5		1979.5		1507		1750.5
														FcgR3AF	GSK gB	-0.0934511	0.393313		138	24748		22112		19699.5		25751		3127.5		2857		2345		58171		14970.5		26999.5		71281		70456		3333.5				2670.5
														FcgR3AF	UT Pentamer	-0.152084	0.399414		139	26074.2		30289		25229.2		32615		1976.5		2887		8160.75		29526.8		26890.8		3858.75		9067.75		5859		2996		1605.75		1833.5
														FcgR3AF	Native Antigen pentamer	-1.54537	5.77804		140	5748		11614.2		10112		14110.2		3286		3970		7400		26759		29308.8		18686		36861		28122.8		3083.5		3287.5		3138.5
														FcgR3AF	UT gB	0.205657	0.856004		141	4615.25		8833.75		6290		6137.75		6306.75		6704		7868.5		41600		67602.5		6080.25		10065		8050.25		2851		1471		1233
														FcgR3AF	Sino gB	-1.2487	3.58891		142	7413		10620.5		9516.75		10759.5		1648.5		3220		5443		14623.5		27286.2		18359		31142.5		30655.5		3814.5		2944.75		3551
														FcgR3BNA2	CG2	-0.855912	1.56795		143	1072		3903.5		2557.25		2485		1949.5		1533		2648.5		35325.5		34036		7228.5		9003		8057.5		4278		3060.5		3471.75
														FcgR3BNA2	CG1	-1.22051	5.59051		144	1913.75		2975.25		1992.75		1550		2458.5		1792.5		4160.25		2840.5		1959.25		1257		3077.5		1440.5		2646.5		2321.5		2399.75
														FcgR3BNA2	3p gB	-0.0593172	0.101966		145	25000		30609.5		28850.8		36483		3101.25		2257.5		4772.25		26415		14073.2		7071		11689.5		9991.25		6664.25		8880.5		13259
														FcgR3BNA2	GSK pentamer	-0.667514	1.71745		146	29257.5		32374.5		25808		35709.8		1260.5		1476.5		2606.5		21304		20014.8		3246.75		9841		7400.5		3268.5		2255.75		2688.5
														FcgR3BNA2	GSK gB	-0.253072	1.15244		147	8362		11939.2		10270.2		12210.2		1834.5		2347.5		2187		14747.8		3797.5		3496		11959.5		6356.25		3290.5		1214		1857
														FcgR3BNA2	UT Pentamer	-0.390767	1.0883		148	18396.5		26759.5		20971		28294.8		3717.75		4770		7187.75		41806		24575.8		10591.2		28948		14112		21608.8		3763.5		8975.75
														FcgR3BNA2	Native Antigen pentamer	-1.97751	4.63574		149	50217.5		44648.2		42058		48957		1141.25		1130.75		1820		22920		55030.5		6426		25515.5		10878		3528		2237.5		1805.25
														FcgR3BNA2	UT gB	0.195457	0.588703		150	6995		8067.5		8132.25		8920.75		1553		4564.25		15668.2		10270.8		8695		9604.75		19648.2		15919.8		10391		4386.75		4795
														FcgR3BNA2	Sino gB	-1.64151	2.89534		151	5152.5		11391.5		9059.25		11525.5		8196.5		13891.5		10634		70639.2		71011.8		1242.75		3942.5		1701		1879.75		769		992.25
																			152	538.25		1527.5		828.5		971.5		829		872.75		2185.75		2935		1516.75		6508.5		8313.75		7684		7950		7945.25		10128.8
																			153	2665.5		3235		3019		3870.75		384		293.5		692.75		2191.5		2463.5		1993.25		3925.5		1985.75		1257.5		1417.25		788
																			154	379		653		397		553.5		444.75		332.5		680		776.5		908.5		1323.5		2295		1277.5		1261		1274.5		1598.5
																			155	1769.5		2660.25		2062.25		1781.5		1277		1395.75		2340.5		4607.75		2551.5		2122.75		6231		3294.5		2583.25		1420.75		2176.75
																			156	565		1293		714		455.25		758		970.5		1695		1024		1018		4430		4557.25		2101.75		2984.5		1955.25		2305
																			157	582		1017.5		663		694.5		696.5		448.5		873		3036.25		3953.75		6347		9099.75		6013		3336.5		2393		2503.75
																			158	1676		2587.25		1800		1572.5		2210		2427.5		3804		2879		2941.5		6317.5		9504		8431.75		5652		3841.25		3748.25
[truncated: 24 more columns]

## Sheet: Figure 2
	Figure 2A
	Primary	Chronic	Primary	Chronic	Primary	Chronic	Primary	Chronic	Primary	Chronic	Primary	Chronic	Primary	Chronic	Primary	Chronic	Primary	Chronic	Primary	Chronic	Primary	Chronic	Primary	Chronic	Primary	Chronic	Primary	Chronic	Primary	Chronic	Primary	Chronic	Primary	Chronic	Primary	Chronic	Primary	Chronic	Primary	Chronic	Primary	Chronic	Primary	Chronic	Primary	Chronic	Primary	Chronic	Primary
	Sino gB	Sino gB	GSK gB	GSK gB	3p gB	3p gB	UT gB	UT gB	NA Pentamer	NA Pentamer	GSK Pentamer	GSK Pentamer	UT Pentamer	UT Pentamer	CG1	CG1	CG2	CG2	Sino gB	Sino gB	GSK gB	GSK gB	3p gB	3p gB	UT gB	UT gB	NA Pentamer	NA Pentamer	GSK Pentamer	GSK Pentamer	UT Pentamer	UT Pentamer	CG1	CG1	CG2	CG2	Sino gB	Sino gB	GSK gB	GSK gB	3p gB	3p gB	UT gB	UT gB	NA Pentamer	NA Pentamer	GSK Pentamer	GSK Pentamer	UT Pentamer
	IgG1	IgG1	IgG1	IgG1	IgG1	IgG1	IgG1	IgG1	IgG1	IgG1	IgG1	IgG1	IgG1	IgG1	IgG1	IgG1	IgG1	IgG1	IgG2	IgG2	IgG2	IgG2	IgG2	IgG2	IgG2	IgG2	IgG2	IgG2	IgG2	IgG2	IgG2	IgG2	IgG2	IgG2	IgG2	IgG2	IgG3	IgG3	IgG3	IgG3	IgG3	IgG3	IgG3	IgG3	IgG3	IgG3	IgG3	IgG3	IgG3
1	9701	591.75	85640.2	1147.75	23642	838.5	38826.2	4502	5251	518.5	15595.8	273.5	28753.2	556	31228.5	4470.5	3332.25	314	126	3874	407	465	479.5	1051.5	933.75	409	196	581	1175.5	457	789	3541.5	1491	6555	193	1421	2075.5	4292.25		34792.5		1946.25		2901.25		2499	7319	16809.5	11382.5
2	971.75	812	5698.75	4897	2329.25	3039	4225.75	1260	393.25	629.5	782	120	1493.5	705.5	3055	14489	496.75	1467	796.5	236	1008	446.5	466	286.75	614.75	29847.3	1339.5	469	847.75	25434.8	1020.25	392.5	1114	5817	1092	292	2584	923.5	29062.5	395	2971	711.75	3886	266	4934.5	12516	42155.8	38917.8	60165
3	719.75	2161	1112.25	8460	441	1160.25	474.25	1294	558	1230	361.75	3528.5	812.5	10114.5	3572	3016.75	243.25	3369	573.25	970.5	870.75	1867.5	536.75	717	1237	1967.25	1030	3378.75	781.75	23772.2	985.5	28548.5	7121.5	3173.5	1418.25	1620	775	8512	1595.5	65407.8	711.25	510.25	1096.25	542.5	258	13399	499	77378.2	829.5
4	3015.5	1120	25051.5	6761.75	8812	1427	13089.5	970.25	1906.5	1161.5	6892	5208	9175	6407.5	1780.5	1507.75	4223	564.5	531.25	1421.5	1169.5	2131.5	699.75	780	498	966	1421	1777.5	402.5	1759	3586.25	1603.5	1876.5	4853.5	1219	1822.5	1149.5	28106	4434	83234.2	3646.25	32408.8	5378.5	18326.8	2252	42854.5	12503	117316	17910.5
5	1886.5	633	6303.5	1100.25	4039.5	420	5951	714.5	833.75	170.75	1388.75	104.5	2451.5	2438.75	677.75	1681.75	760	147.5	448.75	280.75	541.5	393.5	533	256.25	469	345.5	641.5	463	585	255.25	677.25	365.5	2918	3310.75	709	463	2521.25	164.5	5288.25	327.5	5382.5	207	6156	196.25	362.25	17782.5	1225	8455	2222
6	3179	23676	14095.8	42792	6504	29911	9821	37749.5	3190.75	2626.5	5229.75	6114.5	9649.5	10206	5502	14965	3520	1809	718	260	1026	279.25	779	323	472.5	284.5	1364	328	752.25	235	859	327	4594	7346.5	834.5	398	538	6495.5	3217	44023.5	1366	9075	2040.5	8876	1218.75	36122	9931.75	56484.5	13706.5
7	673	1203.75	2688.25	5814.25	1168.5	2892.25	1558.5	4132.75	367	700	268	1604	543	5355.25	621	5507.25	577.5	1265.75	582	396.5	714	771.25	564.75	619.5	690	635	1190.25	562	620.5	467.5	572	518.25	8894.5	941.25	1424.25	530.75	737.5	1772	3407	4815.75	1031	1847.25	1342.5	3257.75	975.25	30781.8	3840	106320	3138
8	519.5	1628	622.25	3824.25	150.75	4586.5	250	4325	193.75	210.25	235.75	245	981.5	239	5805.25	2588.5	4008.25	210.25	674.25	688.75	623.75	923.25	417.25	448.25	422.25	588.5	1085.25	931.5	972.5	466.75	857	1097.5	2337.5	2305.25	871.25	1407.5	351.25	2465.5	1199.5	11724.5	677.5	25722	935.75	13772.5	995	1733.5	35377	3622.5	70112.5
9	573.25	857.75	1673	6443	857.5	1038.5	1458	2035	457.25	654.75	494.75	418.5	1590.25	781.5	2073	1480	3764.25	544	741	824.5	1003	1908.75	528.5	764	1303.5	630.75	885.75	1719	1869.75	1568.5	1014	1260	1364	4224.25	4451.5	956	377.5	700.25	1231	2587.5	516.5	788	799.25	839.5	855.5	14443.8	20369.8	32191	51638.8
10	683.5	612	665.25	514.5	283	222.5	224	184.25	642.5	480.75	435	409.5	659.5	1111.25	282	4911.5	2331.75	297.5	1704.25	886	2077	764.75	999.75	450	176.75	715.75	1963.5	1062	180	670	2116	993.75	1155	1257	1675.75	1093.5	783.25	4674.5	1926.5	1063	3592.5	1394.5	1689.5	850	464	13591.2	804.5	18868.2	1701
11	463.5	1941	1482.5	8331	170.75	4489	462.5	3840	134	839.5	131	678	201.5	2533.5	151.25	4147.5	128.75	1323	222.25	1165.75	281.5	1303	152	755	301.5	1164.75	177.25	2118.5	334.5	1391.5	267	1413.75	220	4522.75	464	9730.75	429.25	22748	854.5	95994.8	684.25	25922.8	1102	7690	335.5	24375.5	8666.5	55632.5	5849.75
12	1038.25	4523.5	2654	15782.5	1427.25	5877.5	3274.5	7929	128	1208.5	106	2781.5	156.75	2931.75	243.5	15005.2	363	3491	323.5	152.75	394.75	311.5	232.5	152.5	763	172	459	251	494	190.5	361.5	291	4365.75	2982.5	324.5	224	283.75	128.5	4507	1076	543.5	129.75	6413.5	122.5	743	1764.25	2039.75	22542	4892.5
13	1863.5	522.5	9683	294	3286.5	238.75	5202.25	114.75	675.75	333	431.25	240.25	1979	281.5	11764.2	444.5	3564	209.5	428.5	361.5	784.5	860.5	317.5	368.5	205	344.5	706	802.75	611.5	408.5	788	714.75	4711.5	9700	686	985.25	123.75	176.5	258	189.5	140	200.5	162.75	196.75	290	10444.2	611	27676	783.5
14	1631	528	12325.2	950.75	6786	337	10589.8	144.75	2205	594.5	2665	365.5	3626	696.25	15667.2	564.5	7460.5	265	492.5	290.5	942	484.25	345.5	445.5	850.5	370.5	721.5	666.5	852	427.5	906.25	662.75	3095	1271.75	418.75	647.5	564.75	2063.5	3566	13142	1521.75	422.75	1952	328.5	704.25	7241.5	5182.5	17864	6996.5
15	464.25	1844.5	1569.5	5093.25	687	2107	1389.5	2586	556	906.25	345	1294.75	760	1017	892	13549	241	632.25	882.25	649.5	959.5	953.75	532.5	497	852	614.75	1394	784.75	886	370	1107	749.25	1156	5736.5	1180	928.25	1192.75	589	7854.25	1390	5173.25	284.5	7947.75	357.75	2390.75	8317	25429.8	112798	49077.2
16	805.5	7972	2536	35716	570.25	10506.5	138	15129	252.5	4909	308.5	10528	909	11574	905	22193.5	296.25	11274.5	672.25	750	1275.5	1407.5	627.25	1254	168.5	699	1965.5	2499	206	1916	1049.75	1347	1377.75	1340.5	1236.75	870	320	7022.5	1174	58138	469.5	239	848.75	298	328.25	4822	838.25	29641	1646
17	659	11955	7584.75	31374.2	869.5	17599.5	1143	23204	326	7971.25	365	18122	1122	24807.8	459.75	41441.8	242.5	22629.5	192	643	391	935	352.5	404.5	957.5	866.75	265.5	1312.5	566.5	503.5	498.5	1058	2700.5	935	245.75	875.5	643.75	147.25	3253	736.5	1326	129.5	1993.25	154	2372.5	1072.5	10301	3018.25	15118.5
18	504	4669.5	490.5	17828.5	309.5	8412.5	237	10272	666.25	3121.75	296.75	3891.5	396.5	3874.75	277.25	5205.25	326.5	3643.25	503.5	2037.75	736	2170	401.25	1299.5	189	1900.25	1149	3653	323	2063.5	1241	2256.75	2260.75	3145.5	1888.75	2838.75	942.75	1346.75	2920	18594	1543.5	7272.5	2539.25	6435.5	1315.75	2368.75	8939	14186	14254.8
19	3657	4399.5	25733.8	12903.5	13190.2	5947.75	19631	7142.25	3215.5	1077	6654.25	1754.25	10829.5	3714.75	19464.8	3331.5	7917.5	662	278.5	679	366	751.5	282.25	463	624	470.25	302.5	1062	770.5	516.25	513.5	777	1315.5	1294.5	474.5	736.5	595.5	113.25	3094.75	95.5	647.5	89.5	955.5	105.75	2331.25	2496	15587.2	7608.25	28782
20	739.5	491.5	4070	2609.5	2685.25	228	3232	297	707.5	274.5	405	346	1664	763	1120.75	3442	416	215	1040.75	353	1343	690	574.5	408	593	201	1335	558.5	695.25	593	893	711.5	2814	4994	733	428.5	1911.5	8992.75	7572	69498	5171	787.25	7055.5	644	2709	7962	16030.8	23148	25137.2
21	21793.2	928.5	49392.2	5914.25	29160.5	1517	49169.2	1392.5	4749	264.5	5839.5	1158.5	17151	2735.75	10066.5	3526	38175.5	5941	480.75	426.25	1021.25	554.5	671.75	429.75	531.25	387.5	708.5	523.75	497	408.5	833	496.75	1872	3660	569.5	496.5	3205	1993.5	12102.5	14930.5	2878	1252.75	10868	437	720.5	18847	3048.5	99099	6810
22	898.5	2966.25	3044.5	9115.5	1641.5	4737.75	1603.75	5200.5	1114.5	2029	1414	4329.75	2367	4747.5	3024.75	9180.75	10367.8	6857.5	753	626.75	1174	929.25	544.5	556.75	639.75	829.25	1289.5	858	1909.25	652.25	943.5	1012.5	4603.5	714	2906.75	1015.75	5585.5	138	37957.8	226	32684	182.5	30744.8	150.25	669	286.25	3781.5	1589.75	8046.5
23	786.25	5837.5	2380.75	24538.8	1924.5	6188.75	2773	5111	583	2019.75	500.25	4475	666.75	5824.5	7062	16820.5	375	4387	1242.5	432.75	1492	857.25	991.75	456	167.5	406.25	1608.75	950.5	260.25	673.5	2424.75	726	1562.5	2347	2729.75	655.75	646.75	1507.5	1672.5	2607.5	1226.5	1651	1462.75	1780.25	1219.25	4649	7853.5	30001.5	14237
24	6217.25	6503.5	32421	16752	19216	8818.5	28085.2	10772	503.75	2435.25	538	2649.75	1568	3652	1711.75	5216	14499.5	1850.5	397	429	386.5	720.75	318	408.75	222.25	173.25	288.25	618.25	514.25	477.5	420.5	1052.5	343	1315.25	1959.5	369	170.25	147	439	824.5	282	111.5	434.5	149.25	207	315	554.5	1309.25	1116.75
25	557	2043.75	3533	6080.75	661	2154.25	2303	3302.25	151	1940.25	882	2443	5056.5	4889.5	133	1374.75	120	684	447.5	425.5	643.5	5011.75	403.75	748	128.5	522.5	463.25	2815.5	187.75	9050	569	3350.25	612.5	952.5	791.5	1232.25	397.75	14258	1438.5	64921.8	798.5	5580	1042.75	6952.25	3592	51697.5	78353	108612	62508
26	451.5	463.25	2884	444	1098.5	205.5	1489.25	192.5	173.5	163	128	104.5	665	261.5	458.25	184	123	125.75	142.25	120.5	302.75	248.25	217	233.5	233	189	188	316	250.5	276	281	276.5	206.75	2287.5	252.5	277.5	863	364.5	7998.25	442.75	2710	232.75	4414	398.25	697	2105.5	4147.5	5754.5	5692.5
27	349	1080.75	141.25	3556.25	127.25	2368.75	103.75	2905.75	140.25	872	127	987.5	179.25	2713.5	4649.75	3674.25	205	629	351.5	565	424.5	799.75	301	555.5	385.5	600.5	424	733	419.5	626.25	640	689.5	17144.8	5125	4162	1202	279.5	4845.5	447.5	12581.5	299.75	5433	344	5429.75	440.5	31528.8	1383.75	79628	2421.75
28	909.75	1240.5	6325.25	4306	3328	695.75	5826	923	435.5	646	984.25	901	2590	1249.5	6157.25	1455	2754.5	127.25	440.5	657.5	470.5	286.5	310.5	205.5	230.5		649.75	1782	796.75		731.25	443.5	2259.25	6804	503	625.5	1276.5	9004.5	7376.5	42109	2752.5	9768.5	3312	8069.75	2359.25	10704.5	18451.5	105329	24252.5
29	783.25	5176	576.75	33967	298.25	8893	126.5	10618	460.5	3004	529.25	3430	839	12111	724.5	15152	484.5	13639	653.25	341.5	751.75	625	600.75	307	1262.5	361	803.5	804.5	4758	313	1108.5	553	1651	1797	5599.5	349	433	2163	2074	55283	1089.5	1636	805.75	781	440.75	38804	1024	57965	2295.75
30	5502.5	9126	17078	19024	14219.5	11372	21673	18026.5	3313.25	911	5903.5	3518	9175.75	2721	6888	9293	3092.5	7107	3054.25	919	4819.5	2384	3410.75	1019.5	176	505	5061.75	908.75	381.75	5213	3869	1351	8026.5	6241.5	4332.75	1292	265	1189.5	708.5	251	356	149.75	385.25	130.25	2242.75	1869.5	11425.5	2075.5	17701
31	5262.5	14551	25643	28209	17569.5	22181	25671.5	27194.5	4208.5	3771.75	15269	5171	35029.2	3077	5093	17808.2	3475.5	14530.8	243	457.75	722.5	593	379.5	498	157	252	433.75	633	637	330.5	699.25	836	2008	350.25	676	331	858	2770	2002.5	23223.8	1256.5	4199.5	2069.5	1826.25	2499.75	13875.8	16270.5	38471	24012.5
32	17453	12961.5	59036.2	27916.5	52652.5	21075	70276	24788	11300.8	2992.75	45737.2	8516.5	61461.5	9455.75	55712.5	36144.8	10556.5	15125	583.75	301.5	1117	299.5	625.25	731.5	770.25	430.5	759	394	1013.5	203.5	1476.75	319.5	3278.5	223	7764	384.5	769	5816	3676	24146.2	2057.5	8388.75	3013.75	4907.75	4464.75	11055.2	42694.2	32156.8	42568.5
33	5343.5	520.5	35818.5	3393	25860.2	1071	33398.8	1420	6363.25	431	18972	291.5	26632.2	1350.5	25968.8	1683	11272.8	108	979.25	403.5	1560.75	510.25	928.75	513.5	177	3178.5	1063.75	474.25	435.25	630.5	1268	1508.5	3584.5	4530.5	1905.5	530.25	634.25	3086.25	5718.5	991	31763.2	7072	27776.5	36460	3120	7535.75	22376.8	29377.5	26363.8
34	6214.75	9862.5	39490.8	25109.2	17903	13914	25843	21774.8	2122.25	1160.5	5708.5	1284.5	8005.5	2670.5	3498	21521.8	16018.5	7115.5	390	301	673.75	452.25	380.5	256.75	212.5	248	539	666	244	270.75	813	354.25	330.75	3310.5	640	490	603	308.25	2523	410.25	1103.25	263	1458.5	257.5	1232.75	4968.25	4744.5	13680	10681.5
35	439	8122	5466.75	30569.5	2940.75	11984.5	5443.25	14242	150	9999.75	841.75	22358.2	2726	39244.5	180.75	22576.2	93	10663	218	144.5	230.25	243	210	235	246.5	182	373.25	264.5	147.5	206.75	394	242.75	4054.75	1094.5	1535.25	170.5	3406.75	1258.25	17202	3163.5	13953.5	1752.75	21342	1597.5	4596.25	32053.5	41738.5	60772.5	58721.5
36	785.75	4407.5	6890	21544.8	3046.25	5338.75	5601.5	6949.75	335.5	4893.25	486	11056	1922.25	26266	3556	14985.8	145.25	6988	144	242.25	162	407.5	193.25	331.25	517.5	169	362.5	322	316.25	282.75	243.5	417.5	3863.5	1234.75	512.75	227.25	1535.5	805.75	5260	2174.75	2576	1237.25	4331.75	1109.25	714.25	25017	3903.5	53426.5	6892
37	2073.25	705.75	16068.2	532.75	4977.5	453	6688.75	987.5	834.25	323.5	1131.5	477.5	2848	430	213	368.75	180.5	262	397	764.25	349.25	1347.5	252.75	724.5	186	536.5	872.5	1100	259.5	1123	477	1087.75	1334.25	1506	652.5	1487.75	1961.5	1004.5	10670.2	1853.75	3693	1052	4840.5	1093.5	5372.5	3756	68033.5	42722.8	58870.2
38	38999	6333.5	106592	31549	105843	11652.2	125222	15365.8	4519.5	3624.5	36533.8	5702	52606.8	6051.5	2547.5	16143.8	1754	11553.8	234.25	1696.75	368	1935.5	241.5	1040.5	439.25	1092.25	436	3071.5	308	1410.5	363	2316.5	235.25	1692.25	2323.5	2266.75	1877.75	2989.5	2740.5	16496.5	1833	978.75	2802.5	973	2091.5	6647.75	48848.8	26816.5	76511
39	458.5	965.75	211	2817.5	156	1214	122	1193.25	177.75	905.25	91	993.75	187.75	1234.5	1114	14484.8	244	426.5	353.5	1042	597.25	1128	306	551.5	879	759	669.5	1413.75	769.75	1516	501	1099	953.5	1635	451.75	1752.5	553	10592.5	2058.5	60428.5	646	1110	787.5	1543.5	247	13819.8	849	44527.8	779
40	566	8268.75	3745.25	37268	1087	15420	3026.5	19538.2	365.75	7597.75	209.5	26358	515.5	28690.2	716.75	33497.5	239.5	6703.75	950	731.75	835	1323	498	959	476.5	563	916	999.25	711	757.25	704	1109	4704.25	6569.5	949.75	1280	228.5	116.5	918.5	219.75	353.75	234.5	461.75	210.5	892	30959.2	4443.5	112548	7475.5
41	2540.75	9859.25	16126	24472.8	9488.5	14552	21245.5	20215.5	1002	3242	8422.25	3727.75	20895	3164.25	1897.25	30592.5	1123.75	9472	505.5	1523	990.5	1890	630	885.25	467.5	1303.25	899	2690	478.5	2170.5	864.5	1792	5202.5	4139.5	3543	3636.75	2601.5	3905.25	14449.8	77893.5	6903.75	25194.8	10924.2	7014	10287.5	1551.25	96159	23762.2	78278.2
42	557.5	9689.5	2504.75	27962	1323	18599.8	2309	21969	234.75	4447	167.75	3905	256.5	6386.25	296.25	7778.5	136.25	2130	477.5	324.5	538.75	519	393.5	356.75	522.75	355.75	881	557.25	499.5	430.25	799.5	642.75	6580	3069	657.75	612	388	7737	1547.5	33623.5	1220.5	7647.75	2109	7529.75	347.5	24272	1154	78289.2	1932.25
43	10973.5	726.75	53218.8	2351.25	49764	247.25	69635.2	339	1119	2414.75	3383.5	1596	6445.25	3278.25	606	1020.25	1523	1043.5	556	1260.5	695.75	1446.25	377.75	629	171.5	785	878.5	2034.5	416	864.75	607.75	1259.5	4977.75	1530.5	895	1519.5	236.5	3586.25	2152.5	27263.2	509.75	2357.25	849	2210.75	592	26707.5	2491	78409.5	12148.2
44	12965.5	4984.5	71814.2	18688.5	38541.5	8925	52423.8	10084	4777	5989.75	14293.2	11672.5	17198.2	10991.8	13904.8	9629.5	7136	10151.2	170.5	1385	494.75	1900.5	322.25	820	379.75	1815.75	422.5	2343	381.25	1106.25	620	1697.75	622.75	2035.25	304.25	1350.25	360	1167	1617.5	8402	473	749	589	384.75	1112.75	9163	6839.5	64841	8068.75
45	7388	6680	37546	20473	21050	9143.5	32409.5	11313.8	2888	2615.5	9522.75	3546.75	14196.2	5844	7002.25	11957.5	2431.25	6716.25	342.25	391.25	506.5	1759.75	331.25	332.75	222	362	602	660.5	445.5	513	885	575.75	3101.75	1185.25	559	792.75	341.25	5764	778.5	30220	502.25	157.75	701	163.75	2301.75	589.5	12246	1249.5	23360.5
46	648	11292.5	1703.25	29784.5	667	21453	1172.5	22972	473.5	2585.25	1347.5	4617.5	2901.5	5824.5	1293.75	27240.5	290	10745.2	329.75	297	756	682.5	516.25	459.5	286.25	253.5	570.5	285.25	818.25	290.5	469	542.5	5324	621.5	468.25	833.25	424	2161	1921.75	7638.5	1094.75	1393	1779	1214.75	4958	14123	35023.8	46453	50090
47	487	1367	1455	5129.5	335	2098.75	644.5	2309	141	1015	117	975	673	903.75	237.5	3560.25	117	489	353	551.5	655	722	339.75	424.25	424.5	553.5	1467.25	923.5	736.75	827.5	810	659.5	2735	2386.75	618.75	1013.75	1349.5	417.5	2871.5	1682	2251	272	3269	266.5	879.5	1869.5	7272	26731.5	12633.5
48	603.5	3138.25	396.25	14256.5	256.75	4601	107.5	5716.75	250.5	574.25	251.5	528.25	395	843	353.5	9440.25	213.5	4046	403.5	320.25	673.5	375	434	208.5	323	379.5	1190.5	397	708.25	414.75	748.75	365	2286.75	401.5	873.25	472.5	642.75	105.75	9967.25	127	3869.75	108	8157.75	128.5	1056	705.25	5788.5	3511.5	9263.75
49	6979.5	796.75	45255.5	1762.5	26707.5	1305.25	43462.2	862	2258	394.5	8178.75	393.25	12127.5	686.75	13168	513.5	5944.75	221	423.5	410.25	801	669.75	452.25	348.25	287.5	264.75	497.25	532.25	700	384.5	541.5	741.75	1288	415.5	6619.25	467.5	387.5	2140.75	1869.75	7803.5	714.5	3533	1115.75	3181	1015	576.5	6649.5	2831.75	12936.8
50	700	10010	3679	40156	1046.75	25275	1577	24667.5	483.25	3571	283.75	5578.5	818	10883	1080.25	14804	115.25	2017	574.25	1955.75	681.25	29292	364.25	8541.25	447.5	95444.8	655.75	1158.25	171.25	831.75	657	1138	301.5	3397.5	503.75	1044.75	3394.75	388.5	15198.5	1194	4971.5	460.75	7694.25	409.5	7054	3263.25	28953.8	2577.5	38035.5
51	10861.5	15878.2	31537.5	32162.8	22788.2	23252.5	32288.5	24518.8	2308	3394.5	5376	6706	6854.5	7958	826.5	8851.5	3433	798.5	187	894.75	756	1454.5	473.25	793.5	526.5	813.75	249.75	1453.5	536.5	1040	301.5	1118.5	302	4029.25	322.25	1708.5	1108	118	3559	136.25	1359.5	273.5	1627.25	783	1170	1550.5	4500.25	11982.5	6253.5
52	4871.5	720.5	32752.5	2846.75	21195.2	997	32048.2	1546	1714	219.75	2868.25	311	2823	662.5	6606.75	3419.25	13264	260.25	659.75	175.5	556.5	396.75	586	285.5	517.75	207.5	676.75	562	475	227.5	653.25	405.5	5195.5	7526.5	878.5	369.75	714	1131.25	2435.75	24054.5	2018.25	611.5	2736	231.75	501.25	12103.5	1085.5	60841.2	1327.75
53	551.5	2506.5	1113.25	23962.8	326.5	3833.5	715	4570.25	232.25	2372.5	156.5	5655	278.5	8291.75	420.25	1500	127.5	5376.25	686.5	290.25	1113.75	723.5	348	287.25	238	174.25	1119.25	559	349	336.75	987.5	438.75	6824.75	313.75	559	276.25	1489.5	283	7304	1536	4384.25	262	7116	248.25	1934.75	946.25	9183.25	6015.5	17523.2
54	3550	12874.5	18634	28680.2	9943	16580	15318.5	20997.5	1863	4337.5	3929	4368.25	5972.75	6831.25	3512.25	15113.5	2063	12312.5	307.5	474.75	437	695.25	395.5	465.25	197	259	362	800.5	375.5	698	446.5	831.5	487.75	13415.2	433.75	4056.5	1456.25	4154.75	4614.25	28239.5	4358.5	337	4921.25	382.25	776.5	9101.5	3049	6271.5	5020.25
55	17047	456	68370.2	196	60646	155	88671.8	177.5	9011	402	89858	198.75	102922	296	8426	398.5	15881	419.5	167	600	470.5	1181.5	407	514.5	270.5	619	226.5	1274.25	458.5	815.5	418.25	1009.25	2223.5	5017	403.5	1273.5	291.25	381.25	1603	6666	551	221	702	155	5733.5	9142.75	64353.8	21484	43382
56	798.25	1015.75	2194	5139.75	2313.5	1352.25	4325.5	584	182.5	290.75	137.5	430	359	1045.5	650	8607.5	134.5	317	238.75	360	864.75	427.5	358.75	316.25	1467.5	338	382	739.25	1464.75	326.25	472.5	569	2017.75	596.25	525.5	558.5	431.75	1756	2846	12871.8	1110.5	1910	1518.75	1120.25	881	12699.5	10741.2	31900.2	15430
57	1125.75	811.75	6338.75	2741.5	4272	908	10744.2	1374.75	484.25	529	746	558.5	1400.5	844.5	333	1825.25	406.5	401.25	1548	334	1265	501.25	831.75	271.5	840	557.75	1986.5	454.5	1765.25	259.75	1425.5	598.75	1365.25	3431	1427.25	510.75	987.5	1631.75	4299	10916	2205.25	10556	3610	3123	1743	9589.5	10469.2	25894.5	17274.2
58	1879.75	583.25	5057	2137.5	4280.75	482.75	7975.25	477.5	413	315.5	749.5	133.5	1906	617.25	267	964.5	169	229.75	943	359	1688	705	793.25	536	432.25	288.5	1043.75	750	762.75	405.5	1940.5	540	4403.5	2757.5	1813.5	670.5	3557.75	5852.5	13656	37111.2	10103.5	15128	13069.2	5641.5	6037.5	3296.5	45662.2	17739.8	85147.8
59	12324.5	16676	45593.8	29080.5	32179.5	26483.5	43261.2	28931.8	2404.75	3725.25	11250.8	3934.25	22450.2	7164.25	1141.5	15019	1810.25	12080	707.25	1250.25	1106.25	1463	562.75	795.5	293	1087	794	1988.5	1222.5	1148.25	1083.5	1463.5	1598	7557	734.75	1722.5	4907	419.5	12946	318.25	11115	2477.25	15316.8	926.25	11827.5	13758.2	73596.2	47390.2	94591
60	591.5	11723.2	757.75	47522	352.25	18924	233	19282	248	2644.5	250	4775.75	568.5	6964.5	584.5	6154	246	7432.5	1026	874.75	1489	1154	730.5	564.75	1064.5	982.25	1212.5	1477	713	823.5	1109	1015	2746.5	4924.75	1322	1542	508	293.75	1829	777	990	200	1448.5	205	548	1073.75	1435	4147.75	3036
61	678	7474	4590.75	19376.5	2100.5	18373	4034	21538.2	258	4230.75	461.75	8550.75	972	11957.5	145.25	13388.2	293.75	13182.2	627.5	782.5	910	1689	476.5	1755.5	766.5	2585	698	991	662.75	814	724	1154.25	786.5	5369.75	1250.75	1182.5	1434.5	339	7292.5	979.25	3486.5	347.5	4523.5	385.75	1940.75	15150.5	7938.25	58515.5	13451
62	10584.8	3517	37806.5	13594.8	29423.8	5718	43610.8	7574.75	1161.5	1730	3585.5	2843.5	7937	4235.5	4844.5	7332.25	1078.5	2973.25	628.5	1061.75	923	1294.25	454	622.25	1076.5	548.25	990	1203.5	1580.5	1039	945.5	1595.25	566	1807.75	11060.8	1100.25	1963.25	592.75	4868.5	7831	4111.5	663.75	5854	317.25	2251	1895	15355	2838.25	27767.5
63	556	3375	1544	17344	672.5	7399.5	1378.75	10339.5	397	994.5	579.75	2959	1168.5	3665	5837.5	4932.25	214.5	1330.75	568.5	517.5	2196	506	568	281.5	934.5	624.75	1549	637	1280.25	458.5	1647.25	535.25	4884.5	5342.5	1740	920.25	913	355	1586	2076.25	1287	205.75	1961.5	172.5	2675	431	20845.5	2122	28598.5
64	436.75	624.5	282.25	2966.75	150	1176	219.5	2484.5	337	551	187	425	295.25	1142.5	228	1068	206	285	1326	675.25	1163.5	1371.5	849	591.25	323.75	567	1832.5	1495	289.75	915.25	1586.75	962.25	1826.5	2582	1407	958.5	1392.75	2034	13475	21890.5	3497.75	4793.5	3299.75	1851	281.5	11673.2	627.5	32243.8	1078
65	471.75	3301.5	5332.25	19215.5	1877.5	5325	3433	6184.5	150.5	1153	112.5	957.5	493.5	1241.5	1176	11265.2	82.5	798.25	248.75	548.25	259.5	717	225	355.75	638	515.5	436.5	1058	635	726.25	414.25	1245.25	1821.5	940.5	559.25	711	648	130.75	966.75	131.75	484	124.75	640.25	168.5	730.5	2813	3513.5	6634.5	5989.5
66	688	995	3735.25	5124.5	1236	2959	2296	2291.5	196.5	1142.5	94	1306.5	185	3885.5	718.25	2140.5	125.25	562.5	619.5	1092	603	5074	437.5	874.5	531.5	1441.75	900.5	2473	638.5	1638.75	727	3291	3268.5	5179.25	750.5	1425.5	809.5	5451	2264	32306.8	1179	22370.8	1560.75	7660.5	494.25	13705.8	3196.5	70785.2	2909
67	53552.5	768.25	85251	1613	85778	602.5	112073	723.25	16804.5	332.75	73252.5	398	88270.8	564.5	6475.5	889	4193	197	1234.5	724.75	1140.5	1424.75	939.75	594	280.5	223.75	1003	899.5	673.5	1279.25	817	1105	1065.75	4203.25	543.5	1224.5	12340.5	643	24432.8	1095	19287.2	4270	23481.5	2058	32890.5	4072.5	70467.8	35491.2	61431.5
68	1681.5	873.75	8894.75	1474	3750.75	1603	5831	1622.5	559	312.75	2586	244	4617.5	1758.5	956	201.75	2603.25	345.25	570.75	738	880	1318	734	761	283	899	867	1109.5	358.75	1000.5	898.5	931	868.25	15750.5	1140.75	1423.25	4468.25	9278.25	25905.5	49261	5630.75	31171.5	4754.75	20089.2	16427	22175.2	92402	36912.5	88523
69	651	6985.75	3938.75	16463	2045.5	13720.8	2957.5	17500	203	1316.5	224.25	1623	1024.25	2751.25	255.5	7073.5	134.75	1959.5	340.75	586	461	1099.75	311.5	598.5	454.25	293	417	1236	325.25	8365.25	842	1643.5	329.5	16222.5	445.5	610.5	955.5	1208	3706	7816.25	1364	22713.5	1777.75	7699.25	3970.5	11662	26042.8	18565.8	39548.2
70	6279	9224.5	32145.5	35520.2	24593	10829	34752.5	11206.5	2724	3431.5	5395.75	3244.5	10380.2	10115	7964.75	24009	3035.25	4090.5	320.25	748.5	553.5	1267.75	462.25	794.5	1976	603.75	428.5	1522	1596.25	759	504.75	860.5	1587	1856.75	341.25	1063	793	1607.5	3686	4046.25	1477.75	1683.5	1779	2285	1834	4368.5	10840	12539.8	14262.8
71	1863.75	4795.5	15684	12417.5	7127.75	10091	13291	10494.2	1564.75	2768.25	3152	3075	6202.75	7134.75	3059.5	5778.75	5656.25	2856.25	2207.25	999.75	1898	978.25	1269.75	942.25	1509	803	2370.75	1956.5	840.5	1072.25	2346	1558	1605	6368.25	2395.25	1769.25	410.25	1235.75	2661.25	5897.5	1751.75	1589	2960	636	1352.5	10308.2	7494.25	19894.5	11544.5
72	8618	5314.25	32248.5	17410.5	25424	8343.25	36786.5	12994.8	3356.75	3047.75	11534.5	2262.25	18966	1970.5	7783.5	9052.5	5574.5	1817.25	820.5	1078.5	1031.5	1846.75	608	965	1706.25	1539	1113.5	1394.25	1571.5	1565.75	908.5	1624.25	3136.5	2336.25	1006	3664.75	470	4110	1711.5	11237	817.75	1854.25	903.5	2454.75	10426.5	884.75	110670	17255.5	84535
73	639.5	5457	1765.75	12214.5	575.25	10417	1701	11972.2	568.5	637.75	465	1766	889.25	1923.5	584.25	1072.25	483.75	426.25	1035.5	228.5	1611.75	303.5	716	220	578.25	330	1893.25	390.5	753	339.75	1758.5	469.5	3821.5	4858.5	2208	418	983.5	348	4885.75	798	9579.5	1953.5	11765.5	1059	1468	6351.25	7267.5	14664	19415
74	474.5	377.5	2926	352	530	137	1268.5	143.5	194.5	263.5	2000.75	224	4166.75	403	144.75	1447	198.5	838.5	766	424.75	737.5	620.75	478.5	354.5	970.5	473.25	1145.25	785.75	2839	412	1207	504	776.25	13644.2	1754.75	4817.5	821.5	3600.5	7738.5	25538.5	698	4541.75	985.5	2187.5	1443.5	14438.2	4897.75	50962.8	2366
75	835	1105.75	3562.25	2536.5	1499.75	1125	1211.5	1385	1270	603.75	1913	483.25	4964.5	1323	14126.5	7400.25	6125	262.5	1524.25	718.5	1818	1444.75	794.75	700	799.5	315.5	1883	1582.5	587.25	970.5	3575.25	1705.5	2318	1851.75	1287	713.5	198	374.75	291	2054	228	447.5	244	221.5	520.25	11085.5	3877.25	18404.8	6967.75
76	10185.8	10828.8	37457.2	25091.5	20605	32597.8	28535.5	44619.5	2383.25	5055	8003	9028.5	13158.8	11597.8	15299.5	15015	3320.75	4486.75	665.25	1839.5	597.5	3347.25	302.25	3955	167	2816.5	925	2113	129	1639	733.25	2741	372.75	6466.5	750.75	1732.5	550	1865.5	2300	20467.8	825.25	1615	1026.5	483	1159.75	18183	8433.25	26587.5	10512.8
77	2397.5		16670.2		7267.5		11520.2		3103		9921.5		18512		12971.5		12279		115		124.75		155		188.25		196.5		511.75		166.75		2214		1138.25		637.25		3620.5		1292		4951.75		2390		11416		20857
78	4067.75		24507.2		18019		23321		1979.25		2391		3627		18487.5		17810		284.5		724		372.25		509.5		401.5		492.75		514.5		7017.25		380.5		387.5		1421		1162.25		1790.5		2336.25		15374.5		26140
79	409.5		1304.5		1010		1881.75		127		92.25		151.75		132		122.25		428.5		595		435.5		454.5		915.5		933.75		540.75		2005.25		585.75		2469.5		530.5		443		597.75		510.75		2097		3704.5
80	3998.5		30793.2		19848.8		27223.2		1404.75		5760.5		5861		41531		4605.5		717.5		1139.75		764		177.75		1158		147.5		1361.75		5191		1188		3412.25		8441.5		9025		11784.5		3498.5		22518.5		52870.8
81	401.25		876.5		140.25		265.75		135		93		137.25		182		96.75		149.5		202.25		162.25		286.75		266		801.25		227		1480.75		232		421.75		1330.5		951.75		1275.5		1417		3754.5		6035.5
82	439.5		516.5		150		130.25		218.75		124.5		220		1805.5		378.75		637.5		1203.75		688.5		252.25		1694		909.5		1253		2631.75		1010		902.5		2712.75		1135		1776.25		1111.5		5687.75		8321.5
83	6741		32856		22811		32088		2412		3773.75		9137.25		4032		4769.75		783		813.5		766.5		271.25		681		565		809.5		4513.5		1181		1848		4985.5		2736		4083.5		1085		5978		10981.5
84	2115		15706.5		6058		9412.5		884.5		1495		1359		10079.2		8577.5		365		605.75		497.75		342		525.5		1023.5		795.75		2238.5		407.25		369.5		601		366.25		522		614		4181.25		4416
85	442.5		1538		882		938.25		202.75		188		369.5		1360.5		199.75		1099.5		1485.75		877.25		418.5		1494.5		775		1597.25		5960		814.75		637.75		1987.25		1190.25		2114.5		673.5		3638.25		6460.75
86	7201.5		32724.2		18018.8		25269.5		2254.5		4665		6341		5366		11789.5		785.25		728.5		462.5		277.75		929		322		971.5		1833.5		37042.5		864.25		3494.25		1487.75		2068		323.5		990		2263
87	5562		22736.5		12546		16009.5		2447.5		8587		12645.5		6709		5458.25		346.25		866.5		283		296.75		421.75		733.75		619		5103.75		572.5		874.75		4386.75		1336		1462		2801.5		46189.8		35892.5
88	947		2872.5		1460		1599		349		276.25		688.25		4108		153		676		1341		804		263		1115		628.5		1253.5		33033		869.5		820.5		4413.25		1493.75		2098		1694.75		7156		12865
89	25017		62846.5		65814.5		84574.8		3226.25		64726		82483		11307.8		2715		613.75		825.75		442.5		340.25		608.5		751.5		744		999		299		901.25		5554		4108		6560.5		10882.5		123831		120387
90	560.25		2965.25		363.5		136		362		355.25		738.25		4580.25		225.5		845.5		1447		569.5		1492.25		1397		1479.25		1749.5		19013.8		1300.5		264.5		1549.5		408.75		554.25		847.25		3420.75		6359.75
91	3657		26392.5		10037.2		13128.8		2872		9496.75		12546		30300		7727.5		1496.25		1909		1063.25		306.25		2369.25		703		1615.75		10298.8		1285		610.75		2384		745		1029		1902.5		15548		21172.5
92	520.75		2345		1099.25		1811.5		544		294.5		394		386.75		200.25		745		1379.5		721.5		283.25		819		333		1152.5		968.5		726.75		659.75		1907.5		1574		2357.25		500		3395.5		5136.5
93	3123.75		27160		23435.8		33194		814.75		1903		3529.75		7328.5		1895.5		228		318.5		467.5		625.5		626.75		1278.5		627		11245.5		550.5		887		4012.5		1730		2930.5		1561.25		8829.5		19608
94	11039.2		46275.2		34895.5		47971.8		4426.5		12459		31469.2		5010		3596.5		828		1546		1022		479.5		1219.5		494.5		1230.5		7397		1020.5		1170		2981.25		1977.5		3178		2532.5		36540.2		62480
95	20536.2		38740.5		34706.5		45312.5		1720		4950.5		9006.25		3889.75		7484		418		527.5		400		381		1196.5		331		631		3998		3596		2841		7312.25		5411		7828.25		2788.25		19452		25470
96	426.25		1275		945.5		1477		118		80.25		229.75		220.5		120.25		337.5		480		362		214		657		367		409		1210		561		776.5		7215		2313		3686		815.75		6994.25		9586.25
97	500.5		777		184.5		167.5		179.25		112.5		177		164.25		131		340		504		305		365.5		455		1225.5		452.5		726		318.5		233.25		589.75		276.75		356.5		470.25		1325.5		2324.25
98	670.25		3537		581.5		1162.75		243.25		302.75		1165.25		2441.5		1158.5		734		1019		420		138		1088		235		3260		7881.5		1399		441		1804.5		447.75		436.5		1638.75		9999.5		15808
99	406.75		1101		172.5		345.5		124		100.5		165		142		91		225		594		244		507		542.5		580.5		824		1711		458		474.75		1158.5		630		819		589.25		2693.5		4855.25
100	6963		30695.8		20307		30197		4252.5		7876.75		10402.2		10272		20823		546		824		405		274		812		998		931		3840		6989		1166.25		3522		2272.5		3275		2105		11100		14789.2
101	15451		47536		35405.5		52028.5		3007.25		12674.5		20044.2		5136		2454.5		672		583		457.5		554.5		767		1002		1017		1275.5		560		1733.5		5287.5		2089.75		3185		3075.5		14407.2		22937.5
102	389.25		599.75		158.75		126.5		200.5		164		232.5		523.25		231.75		736		1257		625.5		732		1136		1272		1467		7685		1046		258.25		2112.25		829.5		1298.25		283.75		1269.25		2252.5
103	8107.25		33222.8		18599.5		29927.5		5753.25		10628		14305		17451		6643		1552		1791.5		778		1548		1934		1054.5		2220.5		3021		2972.5		754.5		3597		1163		1817.75		3000		20840		61139
104	1747.25		7968.25		3686		6429.25		426		3269.75		4839.75		847.25		255.75		1176.5		1861		851		256		1486		483		1190		3789		3656		3697.5		11298.5		6204.5		10378.2		7434.75		108308		123046
105	538.75		3430.75		1769.75		3618		239.25		491.75		1742		2570		826.25		292.5		703.5		409		239.5		566		352		619		6408		384		2350.75		5757		4805		6696.5		2043.5		12628		24891.2
106	375.5		3054.75		210.75		315.5		224		252		813		1741.75		1117.25		391.5		699		281		952		824		1222.5		653		1550		586		577		4464.75		532.5		677.75		1398.75		5931.5		9453.75
107	734		1959.25		801.25		1221.25		363.5		524.25		1604.5		212.25		251.25		1059		1673.5		608		177		2238		525		1390		992		968.5		3008		10199.8		6077.5		7986.5		5889.5		25767.8		38723.2
108	389.5		852.25		121.5		224		130.25		90.5		123.5		582.5		191.25		388		501		381.5		860		444.5		340.5		441.5		5168		1417		367.5		1514.75		763.75		1247		328.25		1361.25		2297.5
109	30157.2		65803.2		59104.8		75590.5		5762		27567.2		36930		13857.8		10915.8		365		485.5		356		476.75		1061		810.25		713		3238		1204		4906.25		15800.5		9621.75		16654.5		4046.25		35995.8		55048.2
110	551.5		3117.5		1139		1586		319		204		647.75		1104.25		258		653.5		839		447.75		1494.75		812.75		472.5		1054.5		3216.5		9200.25		1940.75		5760.5		4316.5		5638		3701.75		17285.8		36213.5
111	16771		58480.2		45169.5		58463		2662.5		9901.5		11634.5		21997.2		38018.8		1263		796.75		1978.75		178.5		684.25		233		601.5		9067.25		643.25		1579.25		4705		4611.75		6589.5		979.75		17079.5		12337.5
112	435.75		2546		882.75		2282		131		480.5		786		1077		91.5		229.5		301		249.5		396		314.5		1414.5		312		1164		304.5		2468.25		20118		1744.25		2354		1192.5		8661.75		16906.2
113	5517.25		21562		14307.5		19665.2		1844.75		5243		6083.25		10170.2		3775.75		1142		2036.25		859.25		634		1800.5		945		1936.5		1264.25		1650		584.25		2463		1142.25		1671.5		1158		8066		13953.5
114	696		2753.5		841.75		1327		867.5		1253.75		2961		1663		751		926		1107		669.25		188.5		1248		855		779		4963.75		1691		1201.5		5510.5		3796.5		4137		6872		39886.5		44980.8
115	567.5		649		221		157.25		293.5		394.25		799.5		2671.25		178.5		802.75		670		274		1188		608		1409		931.25		6878.75		958.5		352		1765		576		1886.75		755.75		3406		7437.5
116	8116.5		23470		23556		30168.2		1848		3837		4658.25		3959		9591		723.5		461.5		445		192		1080.5		725.5		1179		5143		114991		476.25		2042		1367.5		2053.5		444.75		2063		3407
117	425.5		2007.5		513.5		898.5		195.75		179.75		968.5		967		177.75		692		531.75		496.25		322.5		551.5		566.75		3928.25		3916.75		1237		6150.75		3497		2648.75		6410		4511		11683		26942.2
118	472.75		220.25		146		127		227.25		158.75		239		172.5		166		539		653.5		392		208.75		989.25		275.5		696.75		993.5		531		153.75		369.5		295.75		334.5		224.75		218		421.25
119	6054		39932.5		27916.8		44109.5		3705.75		13324		15244.2		15549		20434.2		295		322.5		258.5		845.75		321.5		722.25		268		353		220.25		1579.75		5145		4764.5		6211		1552		5830.5		9987.25
120	1176.5		4238.5		3642.25		7973.75		989.5		2075		5275		2942.5		424.5		680.25		1263		679.5		761.25		1518.5		618.5		712.75		8040.5		2369		2220		7439.25		5586.5		5380.5		13344.5		82764		83440.5
121	7139.5		26633		18902.5		25326.8		2277.5		2252.25		3061.5		15894		3363.5		508.75		638		426		428.75		1018		367		1098		488.5		1514		506		3300.25		2170.25		3044.5		184		474		847.5
122	14860.5		53690		44739.8		55644		6429.5		20834.5		33434.8		11938		38282		353.5		670.5		365.25		924		623.75		916.5		706.5		2640.75		447.5		1284.75		3678		2379.75		2830.5		7724		63041.5		80712.5
123	482		248.5		233		763.25		457.25		242.5		419		235.75		308.75		904.5		1562.5		767.75		186.25		1518.75		494.5		1473.5		5044.5		1613.75		258.25		1824.25		735.5		1357.25		484.75		1227		1713.5
124	411		350.5		137.75		156		204		148.25		344.75		2799.5		929		296.75		548		314.25		504		526.5		964		508.75		7444.75		441.75		402		650		268.25		340		366.75		2147.5		6351.5
125	517		2410		566		3643		432		436		1120		292		432		644.75		411.75		588.5		348.5		4104		372		1089.75		1200		818.5		377		2059.5		858		1330		706.5		8483		200048
126	1604		14056		6994.25		12407.5		478		1327		1231.5		5853		1262		297.5		349		319		834		581.5		1669.25		643		382		452		112.75		808.5		579		640		202.5		956		1494
127	564.5		1052.5		759.75		1099.75		1003.25		992.5		2726.5		6903		2863.5		1263		558.5		496		368.75		1142		662.25		1023.5		9424.75		944		391.5		2237		1156.5		1148		871.25		8621.75		12389
128	6040.5		18575.2		11807.5		15747.5		2709.75		5425.25		11039.2		11822.8		3443.25		733		1094.5		621.5		291		1399		579		1048.75		1946.5		800.25		711		2057.25		1106.25		1659.5		979		4404.5		10090.2
129	11168.5		48408.2		34817.8		43311.5		3579		9660		12560.2		5316.75		4494.5		391.75		717		420.5		365		720		458.75		718		3253		483.5		1043		2107		1389.25		2061.25		1072.25		5358.25		6832.75
130	7170.25		21850.2		16451.5		23280.5		3526.25		23417.5		31322.5		36099.2		17645.2		414.25		392		310.25		462.5		574		628.5		674		3705.25		1295.5		238.5		1069.5		403		497		1014.5		7785.75		11635.5
131	11802		52355.5		26426.5		36647.8		11202.5		39845.5		58767.5		9084.75		2876.5		601.25		1332.5		701		391.25		1146.5		751		1075		15152.5		830.75		2875		16924.8		3888		5449		9372.75		48586		51291.5
132	12908.5		56874		24098.2		26964.2		16676		41287		42385		8306.25		1709		513.25		1209.25		347.75		327.5		1324		348.5		975.25		4605		1188.5		3602.25		23063		3825.5		4848.5		12914.5		61163.8		67038.5
133	564		4628		2125.5		4244.5		457.5		2566.25		5330		253.75		287.5		226		465		246		579.75		473.75		520.5		398.5		1728		335.25		3472.5		9966		5265.75		4927		12441.8		116059		135582
134	468.5		5206		1792.5		3083		269.25		196.5		567		483.5		164		535		662		294.5		281		1024.75		535.25		558.25		2152.5		779		1147.5		15720		2949.25		4189.75		2170		12980		24635.5
135	1437.5		9938.75		2906		4568		914.5		1498.25		3422		3128.5		1336		388.75		502.75		313		283		625.75		236.25		588.5		2992.5		677.25		1812.75		18182.2		1169		1490.75		3030.75		30361.8		47070.2
136	633.25		951.25		199.75		527.25		135.5		112		364.25		99.5		3207		197		189.5		176		455		409.75		449		358.25		219.75		300		221		1679		365.75		570		1457.5		7343.25		129776
137	784.5		1967.5		740.25		2187		237.5		1011.75		2213		409		232.5		265		491		286		783		719		687.5		477		6795.5		2539.5		839.5		4108.5		1648.5		2322.5		4408.5		46115		54967.8
138																			929		1257		535.5		760		1826.25		721		838.25		1193		1555.25		1262		5343.5		5345		5571.5		3988		33280		52011
139	1073		3777.5		1987.75		3370.5		933		1580		2185.25		14554.5		2179		619.75		716.5		433		263		1250.5		718.5		1436.75		1324		1150		645.25		4783		3149		4193		319.5		261.75		415.5
140	11606.8		40797.2		35841.2		46974.2		3376.25		18826.5		27464		13346.2		44585.2		571.75		784.5		308		449		849.5		805		652.25		1600.25		777.25		2971		6345		4753		5473		5537		53483.5		71281
141	11035		23286.5		18576.5		23814		1068		8320		9370		31205.5		15643		291.5		492.5		389		521		952		1049		562.5		123856		730.25		216		600.5		217.5		365		360		1333.5		2606
142	4818.25		20513.5		14071.2		19505		3764.5		15632		28615.2		5247.5		2448.75		570.5		1442.25		859.5		290.75		1015		282.5		1530		4513		1282.25		1185.5		7030.5		2982.5		4677.5		4952		31057		39480
143	399		2041.75		729.5		1796.5		286.25		1353.75		3661		142.5		204.25		237.75		522		261		622.5		628.25		448.25		372.25		1430		334		2363.25		3281.75		2109.5		2854		3964		33789.5		39629
144	385.5		107.25		109.5		120.25		130		93.25		169.25		161.75		126.25		466.75		597.5		305.75		258.75		571.5		709		464		4833		727.25		273.5		269.25		204.25		242.75		429		667		1075
145	590.5		3979.25		2140.5		3782.75		744.5		1089.5		4115		418.5		2763.5		393.25		742		489.25		253.75		867.25		436.5		756		5923.5		362.5		1561.5		4951.25		1650.75		2249.75		2320		27401		37600.5
146	2167		10122.8		7985		11720		700.5		477		1634		17737.8		25034.5		413.5		1192		477.25		697.5		778		1348.75		815		1589.75		553.5		345.5		1739		237.25		13274		214.25		267		343
147	575		611		421.5		755.75		583		565		579.25		597		297.75		1157		1344.5		812.5		548		1828.5		862.25		1749.25		3573.25		1638.75		410		1318.5		568.25		812.5		803.5		7437.5		10268.5
148	4850.5		16040.8		16455.5		24043		623		2018		6129		27217.8		15338.5		861.5		933.25		450.25		1257.75		1163.5		1352.25		1166.5		1285.75		1658.25		796.75		4572.5		4057.75		7243.75		942.5		7064.75		10490.2
149	689.5		461.75		257		420		430.5		226.25		298.25		8576.25		764.5		1289.5		1525		643.25		441		2404.75		449		1354.25		3577.5		2121.5		22587.8		1656		421		565		326.5		925.25		1673
150	577		3854.5		1703.25		3001		465.5		421.5		226		289.75		199.75		365		506.75		448.5		778.75		891.5		592.75		624.5		4009.5		645		1726.5		6406.75		3249.5		4374.5		1595.25		6979.5		9379.5
151	885.25		4050		2488.5		4472.25		1047.5		737		1015.5		14272.8		2102		739		1332.75		827.5		255		1013.25		582.25		1060.5		765		750		661		4739		939.5		6903.25		575.25		3897.5		5729.25
152	910		5607.5		1672		1995		566.75		508.25		867.5		2334.5		599		514.75		856.25		569		250.5		717.25		966		1076.75		5926		550.75		1535.25		18076.2		780.75		760.5		2790		19453.5		32397.5
153	4165		29624.2		16779.8		25246.5		1529.5		3028.25		4967		11852.5		11133		771.5		1981.5		652		248		1286.75		1445		1101		2835.25		515		327.5		1712.25		504		3303.5		280.5		751		1233
154	8038		26896.5		15867.8		21808.2		1934		5497.5		6993.5		6958		5635.5		600		1486		595		1028.25		1201		1736.5		1413.25		3029.25		844		246.5		1185		221.25		1264.75		202.5		1258.5		1872.25
155	1714.5		5187		3201.5		12703		1102.5		1538.75		3303.5		2565.5		577.5		2810.75		2359.75		1735.75		211		3763.75		327		2699.75		5567		2261.5		1174.25		5840.75		2085		2308.5		4025.75		44648		59145
156	16625.2		45307		30220		40849.2		4586		26277.5		21705		13839.2		3440.75		280.75		682.75		291.25		1383.5		451.75		1009		367		5331.5		557		2489		16594		991.5		1402		16421.2		46866		63775
157	2703.5		10470		6323.25		6521		786		1445.25		3480.25		6456.5		518.25		1221.5		1678.25		1040.5		429		2449		896.25		1637		5636.5		2249		10218.8		10313		1260.5		1381.75		5420		31474.8		43112.5
158	982.5		4974		1974.5		3351		309		363.5		651.75		1173		240.5		864		1369		715.75				1155				1125		3368.75		764.25		3711		24684.8		3186.5		3627.25		4980.25		16655		24484
[truncated: 42 more columns]

## Sheet: Figure 3
	Figure 3B			Figure 3C			Figure 3D								Figure 3E
	Acutal	Permuted Data		Primary	Chronic		Primary	Chronic		Primary	Chronic		Erasme		IgA CG1 Tegument	0.35
	0.9806	0.5752		95	6		0.926183	0.312424		0.7539	0.2898		0.8581		IgA CG2 Tegument	0.27
	0.9839	0.6469		2	38		0.969448	0.270426		0.9284	0.033		0.6843		IgA1 CG1 Tegument	0.14
	0.9683	0.4671					0.941575	0.0836109		0.9951	0.1199		0.7773		FcαR CG2 Tegument	0.12
	0.9355	0.522					0.980125	0.316735		0.9914	0.0676		0.7885		IgA2 CG1 Tegument	0.09
	0.9445	0.5874					0.981953	0.32691		0.9347	0.2031		0.8676		IgG3 UT Pentamer	-0.33
	0.9862	0.5895					0.916266	0.112864		0.8699	0.0926		0.6364		FcγRIIIaF UT Pentamer	-0.31
	0.93	0.6316					0.955027	0.0683673		0.7156	0.2148		0.8089		FcγRIIIBNA2 UT Pentamer	-0.21
	0.9756	0.6026					0.490615	0.182416		0.8445	0.0253		0.936		FcγRIIIaF UT gB	-0.17
	0.9253	0.6467					0.928453	0.0218878		0.9203	0.037		0.7523		FcγRIIIBNA2 CG2 Tegument	-0.09
	0.94	0.5031					0.992085	0.127654		0.7843	0.1791		0.87
	0.9882	0.5984					0.932065	0.0456812		0.9931	0.1589		0.9715
	0.9721	0.5015					0.9433	0.533994		0.9688	0.0374		0.6131
	0.9988	0.4636					0.974747	0.501142		0.834	0.1508		0.7781
	0.9645	0.4595					0.965994	0.140963		0.9346	0.0835		0.663
	0.96	0.5886					0.90426	0.108819		0.9991	0.2938		0.6561
	0.9614	0.4883					0.904548	0.0440934		0.7152	0.1006		0.6024
	0.9348	0.5829					0.934028	0.0268134		0.96	0.2432		0.7826
	0.9498	0.5868					0.952177	0.18467		0.8142	0.1154		0.9605
	0.9592	0.5907					0.933601	0.184893		0.9754	0.1378		0.7751
	0.9831	0.4792					0.442188	0.121927		0.9072	0.0818		0.7625
	0.9651	0.6004					0.918266	0.0719898		0.8657	0.3045		0.806
	0.9345	0.6142					0.956479	0.145188		0.8674	0.3488		0.7298
	0.9783	0.4515					0.953896	0.112005		0.823	0.0567		0.7827
	0.9229	0.604					0.988651	0.0884778		0.6853	0.2054
	0.9882	0.5089					0.97954	0.141525		0.8898	0.3067
	0.9909	0.5919					0.999194	0.0569872		0.7616	0.1658
	0.9895	0.5089					0.936024	0.0350723		0.9814	0.3125
	0.9485	0.4903					0.973787	0.0181777		0.6728	0.289
	0.9505	0.6104					0.482745	0.144918		0.9719	0.2918
	0.9448	0.6388					0.729515	0.0592641		0.7121	0.0218
	0.9647	0.5062					0.982256	0.148204		0.9524	0.0128
	0.9518	0.468					0.992797	0.0906532		0.7568	0.136
	0.9419	0.5144					0.892252	0.168306		0.9506	0.2334
	0.9264	0.6274					0.980488	0.170139		0.8982	0.3147
	0.9949	0.5917					0.998258	0.0501974		0.8568	0.1017
	0.9931	0.5691					0.706859	0.0847234		0.9394	0.3326
	0.9847	0.6278					0.850203	0.192206		0.6793
	0.9537	0.5499					0.695951	0.169424		0.9502
	0.9218	0.5603					0.919029	0.0171827		0.9086
	0.9483	0.5495					0.980949	0.0451682		0.6594
	0.9659	0.4661					0.886217			0.7489
	0.9283	0.5234					0.995895			0.9138
	0.9545	0.4896					0.622891			0.6824
	0.9506	0.5898					0.986238			0.9376
	0.9274	0.6039					0.97738			0.663
	0.9487	0.5739					0.972093			0.861
	0.9654	0.5118					0.956858			0.8084
	0.9937	0.648					0.940535			0.9366
	0.9708	0.5188					0.930801			0.7699
	0.96	0.5633					0.988746			0.9123
	0.931	0.5574					0.979833			0.7314
	0.9245	0.5718					0.837667			0.8046
	0.9308	0.556					0.850462			0.7195
	0.9429	0.5887					0.813074			0.8502
	0.9707	0.5847					0.87621			0.9639
	0.9608	0.5532					0.996115			0.7205
	0.9907	0.4842					0.932757			0.9654
	0.9519	0.6203					0.811338
	0.9674	0.5178					0.979716
	0.9558	0.5214					0.925258
	0.96	0.5193					0.913503
	0.9298	0.5088					0.865301
	0.9912	0.6312					0.777052
	0.9482	0.6312					0.92975
	0.9983	0.5965					0.980466
	0.9436	0.6124					0.974836
	0.9218	0.6326					0.977171
	0.9735	0.5366					0.989228
	0.9252	0.6481					0.973982
	0.9684	0.6243					0.987949
	0.9228	0.4613					0.969272
	0.9765	0.596					0.459012
	0.9258	0.6321					0.857917
	0.9896	0.6051					0.851537
	0.9216	0.5921					0.922385
	0.9513	0.6138					0.927744
	0.979	0.6082					0.956832
	0.9436	0.4906					0.896976
	0.927	0.6026					0.928765
	0.9743	0.536					0.998008
	0.9647	0.471					0.963514
	0.9222	0.5338					0.954077
	0.9282	0.5463					0.855223
	0.9996	0.582					0.429731
	0.9328	0.562					0.958903
	0.9422	0.6082					0.411634
	0.9684	0.5421					0.995104
	0.9808	0.497					0.986063
	0.9258	0.5731					0.966145
	0.9905	0.6297					0.792947
	0.924	0.57					0.99731
	0.9913	0.5221					0.884669
	0.9309	0.5712					0.831023
	0.9457	0.5127					0.964746
	0.9841	0.4793					0.786928
	0.9609	0.5551					0.913083
	0.9472	0.4895					0.985668
	0.9896	0.4681					0.751723
	0.94	0.5386					0.993817
	0.9771	0.6864					0.973617
							0.953617

## Sheet: Figure 4
	Figure 4B										Figure 4C				Figure 4D																																	Figure 4F
	Primary	Primary	Primary	Primary		Chronic	Chronic	Chronic	Chronic			Days PI	Predicted Probablity		IgA CG1	IgA CG1	IgA CG1	IgA CG1	IgA CG1	IgA CG1	IgA CG1	IgA CG1	IgA CG2	IgA CG2	IgA CG2	IgA CG2	IgA CG2	IgA CG2	IgA CG2	IgA CG2	IgG3 UT Pentamer	IgG3 UT Pentamer	IgG3 UT Pentamer	IgG3 UT Pentamer	IgG3 UT Pentamer	IgG3 UT Pentamer	IgG3 UT Pentamer	IgG3 UT Pentamer	FcgR3AF UT Pentamer	FcgR3AF UT Pentamer	FcgR3AF UT Pentamer	FcgR3AF UT Pentamer	FcgR3AF UT Pentamer	FcgR3AF UT Pentamer	FcgR3AF UT Pentamer	FcgR3AF UT Pentamer
	1	2	3	4		1	2	3	4		V1	56	0.821447		Primary	Primary	Primary	Primary	Chronic	Chronic	Chronic	Chronic	Primary	Primary	Primary	Primary	Chronic	Chronic	Chronic	Chronic	Primary	Primary	Primary	Primary	Chronic	Chronic	Chronic	Chronic	Primary	Primary	Primary	Primary	Chronic	Chronic	Chronic	Chronic		Pavia
	0.821447	0.792431	0.651663	0.403393		0.124913	0.0163084	0.210035	0.105671		V1	29	0.945975		1	2	3	4	1	2	3	4	1	2	3	4	1	2	3	4	1	2	3	4	1	2	3	4	1	2	3	4	1	2	3	4		Actual	Predicted
	0.945975	0.926009	0.81323	0.438935		0.26888	0.0028345	0.217295	0.10112		V1	57	0.962355	1	8209	7505.5	13565.2	6581	2528.5	4254.25	6781.5	5003.75	2005	2149.75	4607.5	2065	4282.25	3280.25	4950.5	3013.75	11382.5	370960	70158	74421.5	22152	22152	94791.5	90090	65705.8	51844.8	42035	106612	3524.25	30876.5	19130.5	22029.2		56	69
	0.962355	0.779285	0.468126	0.614047		0.220164	0.119523	0.0418836	0.119057		V1	16	0.97858	2	4904.5	3239.75	3323	18176	2655	1549.25	1759	1928.5	3427.5	3044.5	2164	2714	1594	1768.5	1653	1685.5	60165	71779.8	89090.2	68496.2	104979	138380	90900.5	110413	55964.8	61505.8	77687.5	121682	22198	33507.8	26602.2	21618.8		82	87
	0.97858	0.939244	0.494546	0.595816		0.103557	0.0636246	0.24948	0.0568728		V1	28	0.928488	3	24673	6862.25	6221.75	2652	7693.75	2532.5	3186.25	2979	56578	3208.75	2672.75	2078.5	5253	1256	1431.5	1500.75	829.5	77435	73080.2	11077	79635.5	56578	88918	32034.5	1627.5	72902.8	87703.5	6192.75	51466.5	38621.8	45914.2	52515.2		29	18
	0.928488	0.939981	0.824072	0.655903		0.162626	0.200138	0.234977	0.150303		V1	28	0.983915	4	94316	54022.2	20662.5	26020.2	1701.5	2835.25	1657	1358	5435.75	3419	3210.75	2558	1553.25	2521.75	2128.75	2607.5	17910.5	63574	64852	41530.8	100223	21216.8	73074.8	21702.2	31194	68215.5	118966	59488.8	68473.5	61152.5	75939	58681.5		56	52
	0.983915	0.861769	0.942458	0.692133		0.129728	0.128763	0.248436	0.0432614		V1	57	0.952884	5	4984.75	3515	2487.5	17406.5	2657	2155.75	3425.5	2049.75	2720	1871.5	1742.5	7956.25	2568	1683.75	2372.25	1816.5	2222	9309.25	13711.2	84500	54486.8	104979	16367.8	11946.2	2646.5	6957	10313.5	76152	29498	40497.5	25968.8	13814.2		57	56
	0.952884	0.993575	0.523383	0.424788		0.066564	0.252588	0.245653	0.189294		V1	47	0.919252	6	36001.5	24461.2	24965.8	8667.75	1891	3126.5	2767	2703	5112.5	2859	3137.5	3988.75	2335	1698.5	1514.5	1454	13706.5	27899.5	74845	80564	83245.5	67786	15336.5	22054.5	22822.5	42150	59168	57764	87107.5	63331.5	60254.5	58361.5		16	16
	0.919252	0.813398	0.858694	0.66571		0.122213	0.126321	0.0365903	0.0360176		V1	18	0.815551	7	40052.5	22645	17157.8	61523	2459.75	1455.5	2101.25	2162	7950.5	13019.2	13616.5	2712.5	1605.75	1321.5	1322	1669.5	3138	60256.8	70204	65746	102670	47260.8	14268.5	24012.2	1656	46814	65786	67826.2	86035.8	75040.8	70058.5	64544.8		72	68
	0.815551	0.85023	0.690609	0.693673		0.260176	0.152794	0.137632	0.125564		V1	19	0.855981	8	43359	6301	5453.5	26289.2	2727.75	1469.25	1064.5	1100.5	25332.5	4354.5	3184	1748.25	1712.5	1311.5	1083.25	1005.75	70112.5	30908	56406	90706	5136.5	48344	12269	20273.5	45341.5	38402.5	45135.5	77968	1870	2210.5	3109	682.25		28	30
	0.855981	0.950297	0.632391	0.494415		0.17327	0.037173	0.0296853	0.0787562		V1	26	0.811207	9	11480.2	116422	74673.5	26914	26426.5	2104	2421	2223	9616	2741.75	2131.75	6169	2161	1062	1386.5	1239.5	51638.8	10704.8	42436.8	40408	41095.5	79635.5	22759.5	26380.5	44562.2	5736	37800.8	138872	25865	38724.8	32215	28897.5		54	61
	0.811207	0.895105	0.856636	0.451197		0.024054	0.100201	0.248136	0.0979028		V1	33	0.86935	10	141450	48859.8	30752.8	18846	4175	804.5	945.75	1095.5	3148.75	1918.5	1516.75	5012	1890.25	599.25	682.5	638.5	1701	87938.2	82408.8	19528	34987.2	54297.2	21911.5	24916.5	532.75	81291.2	104400	16633	19947	20421.8	18787	34274		28	25
	0.86935	0.859713	0.506855	0.503895		0.178887	0.122359	0.192307	0.00216672		V1	13	0.987432	11	63614.5	53581.2	44642.5	9218.5	5647.75	10024.5	10044.8	11192.5	3425.75	3632.5	6494.5	1411	1983.5	1303	1325	1266	5849.75	39462.2	64783.5	84884.2	94791.5	55128.5	20966.2	32623	1122.5	24604.5	65964	99140.5	41336.5	53104.5	67421.5	39124.5		60	63
	0.987432	0.819827	0.575247	0.940592		0.051394	0.263472	0.0278353	0.153337		V1	68	0.808924	12	84798.5	24106.2	16402.8	7151	2925.75	1112	1275	1321.5	1751.5	6833.5	4170.5	3254.25	851.5	765.5	804.25	1482	4892.5	6525	6931.75	74283.8	16367.8	67579.5	75093	41769	686.5	771.5	1422	33658	8436.75	29887	27193	17840.8		95	89
	0.808924	0.76993	0.49384	0.399981		0.048568	0.0691825	0.00930707	0.113951		V1	43	0.99225	13	31749.8	23951.5	17569.2	5076.5	1267.5	4422.25	4850.75	5084.5	13815.5	2794.75	1778.75	2027.25	770.5	2555.5	2713.25	2146.5	783.5	9937.5	66686	85737.8	22759.5	100223	36763.5	22357	173.5	3524	68513.5	68255.8	10849.2	14685.2	14022.8	9485		57	44
	0.99225	0.762777	0.512875	0.437794		0.180631	0.00102456	0.0324935	0.136393		V1	43	0.981519	14	18314.5	6827.75	5777.5	4260	1982	1155.5	3804.5	3908.25	2336	4467.5	4879.75	1930.5	648.5	1122.5	2222.75	2342.5	6996.5	89090.2	75567	94774.5	36763.5	134082	43972	51814.5	4166	43095.2	47679.2	74822.5	5141	22810.2	23819.8	20547.8		47	39
	0.981519	0.93769	0.586992	0.564044		0.188179	0.16319	0.0755445	0.178737		V1	34	0.93381	15	6286.5	5688.5	3730.5	1937.5	3813	3628	2394.5	3490.25	8523	2957.75	3533	1475	3903	22390.5	1906	2187.25	49077.2	34494.5	75338	48028.8	61472.8	101088	61472.8	47390.5	18976.8	11509.5	41496.5	36030.2	42780	36769.8	22932	17204.5		77	69
	0.93381	0.901783	0.861966	0.48803		0.206785	0.00158601	0.10211	0.0160496		V1	20	0.921796	16	10619.8	7495	5547.5	16318.2	1668	2870	2381	2192	9799	1670.25	1826	6831.75	1637.5	2293.75	1492.5	2029.5	1646	18047	86018.5	7492	30224.5	129258	56141.8	38535.8	304	7536.5	69253	3943.5	11981	14341.8	10218.5	26690		18	22
	0.921796	0.789744	0.879603	0.548659		0.111223	0.204805	0.155584	0.0110346		V1	42	0.846898	17	12926.5	2726.25	2463.25	2382.25	2734.5	1816.5	1850	1481.75	1788	1754.75	1825.5	2062	3941	1351.75	841	994	15118.5	11394.5	34403	49747	8607.75	54486.8	60460.2	99511	8721	2394.25	15257.2	55146.5	23137.2	12845.2	11590.8	10098.8		43	42
	0.846898	0.931954	0.880688	0.480633		0.121041	0.198999	0.0864794	0.0804897		V1	29	0.938317	18	5944	11137.8	10546.8	4346.25	4571	1668.25	4622.75	5547.5	2609.25	3547.5	2802	2896.5	2658.25	696.5	2511.75	2452.25	14254.8	29251.8	40322	75458.2	21191.5	41955	213390	127630	5730.5	37686.2	41863	96467.8	24607.2	12293.2	31549.5	39032.8		71	75
	0.938317	0.810159	0.761233	0.426851		0.16668	0.0691712	0.102918	0.00123247		V1	61	0.896628	19	12842.5	10641	16826.8	60283.2	1667.5	6733.5	3167	2627	3825.75	2245	4496.5	11061.5	1179	3616	2110	1974.5	28782	58154	2838	7229.5	11567	36385.5	30224.5	129512	29796	104137	1288.75	3609.75	59139.2	55569.5	27779	33812.5		19	12
	0.896628	0.9313	0.587369	0.579557		0.040879	0.0753634	0.163126	0.0668517		V1	19	0.916324	20	15016.5	30808	3621.5	3583	6540.75	1985	2554.5	1764	2520.5	5081.75	3881.5	1748.5	1405	1966	2177.25	1611	25137.2	2504	33679.5	47830.5	18245	29721.5	38953	88419.8	25469.8	1475.5	53287.5	34646	17715.8	19957	67625.5	62789.5		54	49
	0.916324	0.859556	0.903294	0.525369		0.082808	0.254111	0.157054	0.0881235		V1	66	0.995026	21	11192.8	3172.5	4727.75	16703.5	3863.5	1533	1009.5	1095	11252.8	4945	2960	5676	3579	1446	678.5	729.5	6810	12862	64161.2	77568.8	116242	83245.5	36368	12514	9664.75	19370.5	109052	80503	71711.8	61557.8	10702.5	11449.2		85	82
	0.995026	0.87892	0.578777	0.699703		0.147269	0.126449	0.136723	0.077983		V1	21	0.895927	22	26724	6556.5	3461.25	2827.5	1776.25	1348.5	1663	1601.25	5054	4573.5	4824	11087.2	1801	716.5	1830	1886.75	8046.5	55232.5	69206.2	59047.8	2034.5	126026	43941	11269.2	6032.5	88888.8	125051	61936.5	4684.5	7100.25	14765	13589.8		26	25
	0.895927	0.97867	0.924999	0.699165		0.184298	0.0302507	0.16975	0.0911866		V1	52	0.962195	23	3361.75	3653	53905	3121	7599.5	1389.25	1425.25	1327.5	15295	12213.5	13916	3142.75	1568.5	1460.5	1004.75	741	14237	78078	9415.25	75475.2	24012.2	87852	68607.8	39967.8	15157.2	113124	19329.2	139128	20412	18466.5	4970.5	2353.5		56	61
	0.962195	0.896729	0.508694	0.562116		0.201534	0.0585793	0.0819185	0.0418564		V1	25	0.966346	24	73548	46458	3210.25	1731.75	1344.75	1146	3097.5	3114.25	55941.5	17422.2	1861	10353	1219.25	905	1928	2068	1116.75	3631.75	52155	52567	2623	126129	66028.5	46281.2	2168.5	12633	51514.2	49592.5	4342.5	2127.5	29933.5	27355		91	100
	0.966346	0.872984	0.893011	0.799943		0.124499	0.0278368	0.0782584	0.0371097		V1	58	0.833402	25	4818.25	3388.5	7979	2292	7162	974	1045.75	921	6212	2826.75	2089	1339	2979.5	1030	1158	1020	62508	68314	74732	80595	99511	102670	12581.5	108280	66032	62537	113119	104264	91297.2	75979.8	90029.5	92608.5		60	56
	0.833402	0.964568	0.831005	0.441549		0.225936	0.108215	0.185632	0.0646673		V1	47	0.912647	26	5478.5	3051.5	18161.5	1212	2144.75	4655	4113.25	2397.5	5314.75	1665.25	4863.75	3889	969.5	934.5	1321.5	845	5692.5	29492.2	83489.2	52417.8	12514	75481.5	49932.2	116019	16353.8	31431.5	82402	44490	8432.25	26065.8	14433.5	7724.5		88	94
	0.912647	0.95833	0.889933	0.57224		0.125308	0.268007	0.1392	0.173143		V1	36	0.974368	27	27742	26609.5	3144	1663.5	9645.75	1391	1446.25	2109	7784.5	5374.75	9394	823.25	9824.5	783.5	928.5	1028.75	2421.75	64121	48551.5	105140	108280	119986	21191.5	114698	559	53562.2	61358.5	48206.2	67135.8	62915.5	56726.8	66220.8		33	31
	0.974368	0.896257	0.522569	0.466659		0.136024	0.0580229	0.24084	0.152081		V1	29	0.820059	28	7165.5	4904.5	1426.75	16162.5	1268.5	1649	1526	2818.25	4015.5	6146.5	1933	5262.25	26724.5	1567	890.5	2027.75	24252.5	20872	56319	65769	95427.5	90305	15566.5	95427.5	53704.8	62359.5	74754.8	49988.8	52813.2	71328.5	61066.5	82053.2		61	60
	0.820059	0.942438	0.699167	0.448938		0.171706	0.0652548	0.186638	0.126329		V1	34	0.871344	29	18394	1767	2026.5	4175	4912.5	2913.5	2841	2268.5	4438	1725	7757	1458	4419.5	1966	1569.25	1752	2295.75	88259.5	76098.8	24725	100435	5136.5	15691.2	99157.5	1153.75	68823	89403.5	65637	67465.2	90730.5	80011.5	4946.5		13	17
	0.871344	0.772459	0.975502	0.473171		0.081897	0.283499	0.175456	0.139103		V1	35	0.930857	30	1904	1653	6040.25	2792.5	2825	1642.75	2345.5	2122	12645.8	11704.5	3207.25	1171.25	1287.5	1632	2030.5	1503.5	17701	29812.8	72221	73596	27740.8	4247.75	18213.2	95175.2	19135.5	26479.8	51485.8	95702	1223	3855.5	3780.5	26151.5		48	50
	0.930857	0.948622	0.674417	0.450521		0.205438	0.139808	0.0748523	0.0110607		V1	66	0.999574	31	10099	6945	22056.2	1843.5	693	1858.75	1934.25	8154.5	5947.5	3803.25	987.5	1953.5	760.75	1608	1761.5	3545.5	24012.5	47556	56502	63987	47461.5	13767.2	11567	58194.8	50570.8	84181.5	83483.2	38935.2	38414	27845	31700.5	36631		83	78
	0.999574	0.88061	0.714023	0.533999		0.238518	0.235134	0.138215	0.190819		V1	35	0.914598	32	36001.5	31568.5	2046.5	5821	1875.5	6777.25	7737.75	1697	2002.25	1323	11569	7063.5	1698.5	2733.75	2693.25	710	42568.5	68216.5	64458.8	100315	47553.5	12751.2	28276.2	100435	92366.5	114022	74302.5	81549.5	45525	46669.5	45485.5	42762.8		68	66
	0.914598	0.803436	0.567066	0.535569		0.287952	0.255639	0.134322	0.125546		V1	20	0.975146	33	2406.25	2511	2972.25	3435.25	2808	2561.5	1342	1651	26964.2	24636	3599	2941.5	2620.5	811	738	1121.5	26363.8	39628	91222.5	41313	46905.5	41095.5	37928.5	77842	60998	64864.5	87785	67746	47146.5	50696.5	45147.8	11717.5		94	97
	0.975146	0.852599	0.865165	0.615561		0.027487	0.161787	0.0172171	0.0405817		V1	59	0.715994	34	5293	4285.5	2467	18216	1500	1166	1273.5	1045	3534.5	3023.5	6182	7790	1307.5	897	1151.5	1164.25	10681.5	31345.8	76762.5	5075	19029.5	43765.8	17769.5	87279.5	8755	36631	104115	12902	9636.25	16156.8	13894.5	74017		43	45
	0.715994	0.95149	0.76005	0.446951		0.151269	0.24818	0.110138	0.0654233		V1	37	0.781979	35	2871.5	2860.5	1714.5	3563.5	2192.5	885.25	708.25	1029.5	10801.5	9003.5	1168.5	1301	3190	1168	1497.25	746	58721.5	70396	21575.5	88992	66032.5	114944	18245	80586.8	62571	116059	61512.5	83735.2	97673.5	73147.2	78816	82082		59	63
	0.781979	0.948705	0.647125	0.46674							V1	65	0.726371	36	1397	1841.25	1001.75	5385.75	1411.5	754.25	885.5	2480.75	1099.5	1438	4774.75	3474.75	3018.5	670.5	721.5	790.75	6892	10793.5	42854.2	58155.5	75200.5	53134.2	21736	27740.8	29406.5	45119	22233.8	75035	69287.5	87733.5	82814	14594.5		43	48
	0.726371	0.811789	0.836023	0.71375							V1	31	0.772205	37	2453.5	1317.75	1599	11172.5					9957.5	6766.5	702	8743.25					58870.2	49414.8	58423	107376					50896.5	35041	46510.2	61616						71	79
	0.772205	0.822129	0.677954	0.587809							V1	75	0.727537	38	6252.5	3170.25	2471.5	4085.25					3735	1021.75	1016.25	6456.75					12633.5	24742.2	44103.8	50130.2					19326	32586.5	32134	68154						92	98
	0.727537	0.77425	0.555287	0.532566							V1	17	0.790558	39	64405	25727.5	18335.8	12207.2					16554.2	7984	5726.25	46046					9263.75	81045.2	53793.5	101748					7975.5	50819.5	51037.2	100798						34	33
	0.790558	0.978539	0.565039								V1	38	0.72573	40	8271	5348.5	5025.75	2943					1915.75	1563.75	1286.75	690					44980.8	57718.2	69482	79646.8					47238.5	55117	58967.5	66055.2						56	56
	0.72573	0.953251	0.70633								V1	26	0.84228	41	34861.2	4412.5	2320.25						4602	2788.5	1228.25						7437.5	40373.8	69871.5						29618.5	58687	84088							84	91
	0.84228	0.945907	0.653862								V1	28	0.782042	42	5848	3780	2178						7386	3167.5	2607						3407	19546.5	247330						1294.5	65734.5	72925.5							20	19
	0.782042	0.921165	0.989687								V1	25	0.83213	43	24885.2	3786.75	1774.5						15863.2	3455.5	1467.25						26942.2	40133	33669.5						21090	45118.2	26914							33	34
	0.83213	0.97408	0.71771								V1	21	0.747459	44	14735.8	14206	5842.5						35526	6404	5419.5						421.25	24410	87795.2						339.75	28856.5	95095							21	22
	0.747459	0.883021	0.866131								V1	13	0.91364	45	23750.8	9942.75	7554.75						7543.25	5257.25	4516.5						9987.25	26937	39863.8						22450.2	57328.8	72857							78	83
	0.91364	0.929601	0.705844								V1	24	0.720035	46	4470.75	3598	2774.25						60869.5	40620.2	27996.8						83440.5	74931.2	84786.8						81985	87073	67373.5							42	44
	0.720035	0.924122	0.836463								V1	22	0.726267	47	42224.2	26444	19550.8						14056	9864.25	8364.75						847.5	1107	3615						814	871	2252							63	58
	0.726267	0.857254	0.591751								V1	24	0.774005	48	10280.2	6502.75	4489						19000.8	2045.75	1487.75						80712.5	5332	33170.2						62308	945	16464.8							29	39
	0.774005	0.920119	0.455404								V1	40	0.786704	49	8879.5	5756.5	3218.25						3021.25	6127.25	4271						1713.5	31300	35961.8						380.5	50839	57285.8							64	57
	0.786704	0.959678	0.55138								V1	65	0.912183	50	65848.5	8734.5	3767						63389	6734.75	4254.25						6351.5	15606	62508						678.75	15105.8	58086.5							61	57
	0.912183	0.989362	0.76728								V1	38	0.89123	51	16359.2	21741.2	10739.2						15464.8	66300.5	18098.2						200048	19236.8	18862.5						24887.5	17644.2	47865.2							52	60
	0.89123	0.991065	0.5414								V1	31	0.970483	52	9349.5	8418.75	6880.25						164107	5896.25	5396.5						1494	37741	42722.8						421.25	51611.8	48248.5							66	75
	0.970483	0.930153	0.472031								V1	25	0.813269	53	13578.8	15926.2	13432.8						7157.25	56399.5	53138.5						12389	16420.5	79794						54031.2	32798.5	99734							30	18
	0.813269	0.925684	0.874239								V1	26	0.872033	54	19758	6041.5	3831.75						81344	10864.8	5480.25						10090.2	88951.8	44621.8						34423.2	81796.2	55884.5							50	55
	0.872033	0.914731	0.639302								V1	24	0.771533	55	6238	3747	3234.25						6921.5	4079.5	3578.25						6832.75	15975	21189.8						14567	12649	23145							24	20
	0.771533	0.806204	0.722442								V2	82	0.792431	56	9015.75	7033.75	5432.5						826.5	734.25	740						129776	75945.5	76249.5						9722	71269.8	70891.8							49	55
											V2	56	0.926009	57	111976	78214.5	68009.2						22456.2	5430.25	3437.5						54967.8	70135.2	87657.5						61964	71865.5	104555							60	50
											V2	90	0.779285																																			51	55
											V2	72	0.939244																																			64	75
											V2	54	0.939981																																			60	50
											V2	60	0.861769																																			55	50
											V2	85	0.993575																																			29	28
											V2	77	0.813398																																			59	71
											V2	43	0.85023																																			31	29
											V2	54	0.950297																																			43	40
											V2	56	0.895105																																			28	29
											V2	61	0.859713																																			56	61
											V2	48	0.819827																																			48	44
											V2	94	0.76993																																			19	17
											V2	59	0.762777																																			44	42
											V2	71	0.93769																																			53	59
											V2	56	0.901783																																			65	55
											V2	33	0.789744																																			66	55
											V2	63	0.931954																																			53	55
											V2	64	0.810159																																			55	49
											V2	88	0.9313																																			66	77
											V2	48	0.859556																																			69	60
											V2	94	0.87892																																			44	40
											V2	49	0.97867																																			32	31
											V2	80	0.896729																																			26	25
											V2	55	0.872984																																			60	70
											V2	85	0.964568																																			34	38
											V2	69	0.95833																																			38	41
											V2	66	0.896257																																			63	66
											V2	71	0.942438																																			44	40
											V2	67	0.772459																																			29	27
											V2	91	0.948622																																			36	39
											V2	89	0.88061																																			19	17
											V2	57	0.803436																																			48	44
											V2	60	0.852599																																			83	90
											V2	90	0.95149																																			68	72
											V2	87	0.948705																																			94	89
											V2	94	0.811789																																			43	35
											V2	72	0.822129																																			59	50
											V2	109	0.77425																																			43	50
											V2	51	0.978539																																			71	73
											V2	90	0.953251																																			92	99
											V2	60	0.945907																																			34	30
											V2	53	0.921165																																			56	61
											V2	61	0.97408																																			84	89
											V2	59	0.883021																																			20	24
											V2	62	0.929601
											V2	52	0.924122
											V2	57	0.857254
											V2	94	0.920119
											V2	71	0.959678
											V2	48	0.989362
											V2	79	0.991065
											V2	56	0.930153
											V2	67	0.925684
											V2	42	0.914731
											V2	109	0.806204
											V3	194	0.651663
											V3	91	0.81323
											V3	219	0.468126
											V3	220	0.494546
											V3	125	0.824072
											V3	95	0.942458
											V3	177	0.523383
											V3	110	0.858694
											V3	106	0.690609
											V3	85	0.632391
											V3	102	0.856636
											V3	109	0.506855
											V3	83	0.575247
											V3	182	0.49384
											V3	142	0.512875
											V3	92	0.586992
											V3	84	0.861966
											V3	90	0.879603
											V3	90	0.880688
											V3	98	0.761233
											V3	181	0.587369
											V3	76	0.903294
											V3	144	0.578777
											V3	78	0.924999
											V3	163	0.508694
											V3	94	0.893011
											V3	96	0.831005
											V3	119	0.889933
											V3	116	0.522569
											V3	106	0.699167
											V3	144	0.975502
											V3	177	0.674417
											V3	145	0.714023
											V3	92	0.567066
											V3	109	0.865165
											V3	87	0.76005
											V3	176	0.647125
											V3	129	0.836023
											V3	140	0.677954
											V3	144	0.555287
											V3	93	0.565039
											V3	137	0.70633
											V3	91	0.653862
											V3	81	0.989687
											V3	97	0.71771
											V3	96	0.866131
											V3	102	0.705844
											V3	83	0.836463
											V3	90	0.591751
											V3	183	0.455404
											V3	122	0.55138
											V3	157	0.76728
											V3	114	0.5414
											V3	90	0.472031
											V3	128	0.874239
											V3	132	0.639302
											V3	76	0.722442
											V4	199	0.403393
											V4	220	0.438935
											V4	190	0.614047
											V4	185	0.595816
											V4	174	0.655903
											V4	148	0.692133
											V4	190	0.424788
											V4	194	0.66571
											V4	102	0.693673
											V4	202	0.494415
											V4	109	0.451197
											V4	215	0.503895
											V4	140	0.940592
											V4	200	0.399981
											V4	198	0.437794
											V4	196	0.564044
											V4	168	0.48803
											V4	195	0.548659
											V4	140	0.480633
											V4	176	0.426851
											V4	216	0.579557
											V4	152	0.525369
											V4	153	0.699703
											V4	170	0.699165
											V4	200	0.562116
											V4	119	0.799943
											V4	181	0.441549
											V4	143	0.57224
											V4	182	0.466659
											V4	257	0.348938
											V4	145	0.473171
											V4	206	0.450521
											V4	202	0.533999
											V4	202	0.535569
											V4	216	0.615561
											V4	239	0.446951
											V4	221	0.46674
											V4	215	0.71375
											V4	222	0.587809
											V4	232	0.532566

## Sheet: Supplemental Figure 1
	IgM	IgM	IgM	IgM	IgM	IgM	IgM	IgM	IgM	IgG	IgG	IgG	IgG	IgG	IgG	IgG	IgG	IgG	IgA	IgA	IgA	IgA	IgA	IgA	IgA	IgA	IgA	IgA1	IgA1	IgA1	IgA1	IgA1	IgA1	IgA1	IgA1	IgA1	IgA2	IgA2	IgA2	IgA2	IgA2	IgA2	IgA2	IgA2	IgA2	IgG1	IgG1	IgG1	IgG1
	CG2	CG1	3p gB	GSK Pentamer	GSK gB	UT Pentamer	NA Pentamer	UT gB	Sino gB	CG2	CG1	3p gB	GSK Pentamer	GSK gB	UT Pentamer	NA Pentamer	UT gB	Sino gB	CG2	CG1	3p gB	GSK Pentamer	GSK gB	UT Pentamer	NA Pentamer	UT gB	Sino gB	CG2	CG1	3p gB	GSK Pentamer	GSK gB	UT Pentamer	NA Pentamer	UT gB	Sino gB	CG2	CG1	3p gB	GSK Pentamer	GSK gB	UT Pentamer	NA Pentamer	UT gB	Sino gB	CG2	CG1	3p gB	GSK Pentamer
1	3.48675	3.17804	2.91829	3.08341	3.07945	3.08591	3.02098	3.06846	2.97612	3.51746	4.50221	4.48218	4.28593	4.64869	4.6295	3.59209	4.60966	4.14635	3.30211	3.91429	3.83741	3.26476	3.97032	3.44044	3.66266	3.99721	3.65196	3.23842	3.21781	3.30718	2.72428	3.33173	3.01157	2.83979	3.51861	3.18249	2.54593	2.59384	2.56526	2.25285	2.62221	2.70672	2.62273	2.44638	2.45408	3.52274	4.49455	4.37368	4.19301
2	2.9275	3.16242	2.63144	2.736	2.80821	2.8423	2.6902	2.61569	2.50174	4.15368	4.43247	4.5185	4.31928	4.68599	4.51812	3.85068	4.6451	4.17088	3.53498	3.69059	3.62423	3.29634	3.79677	3.49506	3.12385	3.72933	3.48327	3.06258	3.22128	3.09786	2.81325	3.21498	2.97394	2.6611	3.27727	2.91566	2.25103	2.32736	2.22076	2.18327	2.38066	2.37749	2.29003	2.21352	2.25042	2.69614	3.48501	3.36722	2.89321
3	4.20185	4.20513	4.33103	3.04766	4.44514	3.4391	3.15829	4.50603	4.09445	3.63726	4.66798	4.09482	3.18653	4.28912	3.42012	3.39076	4.27294	3.62157	4.75265	4.39222	4.00946	3.62562	4.25482	4.01274	3.44338	4.2186	3.89226	4.35921	3.99411	3.53851	3.17114	3.74716	3.6164	2.9619	3.75441	3.44185	3.98426	3.45549	2.54716	2.25828	2.86658	2.94694	2.41622	2.74076	2.42732	2.38605	3.55291	2.64444	2.55841
4	3.73243	4.21047	4.02654	3.07864	4.15033	3.34153	3.14535	4.1091	4.06438	3.74398	3.86885	4.21271	4.10095	4.70352	4.30123	3.76371	4.38078	3.86991	3.73526	4.97459	4.47839	3.98558	4.45651	3.93418	3.90214	4.6035	4.26285	3.12401	4.42894	3.79696	3.28387	3.82785	3.18963	3.33117	4.03668	3.64137	2.8879	4.13923	3.02305	2.81591	3.07846	2.97116	3.00881	3.29447	2.85597	3.62562	3.25054	3.94507	3.83835
5	3.94289	4.11027	3.7441	3.86544	4.22094	4.49471	3.48348	3.79529	3.4781	3.43815	3.64518	4.17902	3.57542	4.36882	3.65729	3.36144	4.35078	3.94114	3.43457	3.69764	3.88379	3.09123	4.03435	3.56357	3.15761	3.97809	3.85567	3.07022	3.1871	3.45048	2.92273	3.47265	3.22356	3.02387	3.47184	3.33102	2.51587	2.5172	2.42732	2.47784	2.57083	2.61225	2.66417	2.42037	2.34733	2.88081	2.83107	3.60633	3.14262
6	4.11595	4.68542	3.57858	3.64736	3.78297	3.8535	3.61739	3.43032	3.59126	4.07522	4.27989	3.8526	4.16763	4.12709	4.2469	3.53345	3.92722	3.49017	3.70863	4.55632	3.66236	3.35151	4.02842	4.11551	3.75364	3.94255	3.72198	3.31597	4.02812	3.20548	2.88649	3.40594	3.66403	3.37612	3.51048	3.24099	2.51786	3.63518	2.29115	2.26834	2.54992	2.6592	2.53813	2.499	2.18184	3.54654	3.74052	3.81318	3.71848
7	3.68058	3.82089	3.78704	3.24975	3.95277	3.34694	3.19969	3.94133	3.63796	4.10734	3.59588	4.2971	3.7812	4.4887	3.80313	3.52205	4.41845	3.94603	3.90039	4.60263	4.76006	3.70727	4.78477	3.83624	3.66792	4.87536	4.45267	3.41175	4.21903	4.27581	3.0963	4.32992	3.34415	3.14106	4.45567	3.96492	2.79796	3.9701	3.40256	2.37566	3.62785	2.87521	2.7478	3.91597	2.88352	2.76155	2.79309	3.06763	2.42813
8	4.08246	4.21819	4.40298	3.3613	4.47055	3.67203	3.41397	4.47038	4.36517	4.77481	4.92915	3.93878	4.09757	4.3287	4.31997	3.45404	4.08874	4.01033	4.40368	4.63708	4.10344	3.53744	4.115	3.88157	3.30016	4.19088	4.12207	3.93678	4.23382	3.60393	3.10003	3.59126	3.36295	2.79152	3.74869	3.63443	3.43076	3.59209	2.57461	2.27416	2.62531	2.54962	2.38247	2.70927	2.56496	3.60295	3.76382	2.17826	2.37245
9	4.24873	4.69467	4.33576	3.62629	4.36086	3.69945	3.45538	4.60844	4.02096	4.64532	4.61657	4.3501	4.24672	4.54313	4.48764	3.79407	4.45582	4.00766	3.98299	4.05995	3.75633	3.45156	3.85736	3.81126	3.19969	3.90472	3.52222	3.4575	3.42349	3.34479	2.81191	3.42374	3.18149	2.79657	3.49554	3.08991	2.83251	2.51983	2.56407	2.35507	2.8379	2.59852	2.36267	2.61648	2.33143	3.57568	3.3166	2.93323	2.69439
10	4.20068	4.15989	3.75528	3.3007	3.9654	3.62076	3.40471	4.2663	3.16953	4.59283	3.61437	3.93298	3.60644	4.13574	3.76003	3.71456	3.90302	3.79996	3.49814	5.1506	3.83683	3.34361	4.11036	3.53406	3.35717	3.99696	4.30049	2.99859	4.75136	3.38596	2.78923	3.63704	3.11561	2.78283	3.64264	3.85242	2.41622	4.4957	2.50243	2.4537	2.69373	2.68282	2.49031	2.59023	2.56937	3.36768	2.45025	2.45179	2.63849
11	4.18482	3.85953	3.92868	3.3653	3.96211	3.7663	3.38645	3.96287	3.8055	3.84618	3.71688	3.98489	3.48401	4.32495	3.60195	3.14278	4.1014	3.6337	3.53476	4.80356	4.49978	2.85278	4.40367	3.30266	3.12246	4.58707	4.35924	3.07207	4.42569	4.09459	2.69461	4.02336	2.91921	2.87607	4.23557	3.90958	2.48252	3.97531	3.42045	2.32222	3.31613	2.52277	2.53908	3.66349	2.95472	2.10975	2.1797	2.23236	2.11727
12	3.50569	3.4477	3.73737	3.43201	3.95221	3.60021	3.21205	3.97609	3.42119	4.30863	3.82816	4.47366	3.42415	4.59334	3.71638	3.15927	4.65374	4.33056	3.24341	4.92839	3.74511	4.01998	4.25208	4.14001	3.59673	3.72346	3.70919	2.99585	4.57753	3.2897	3.50549	3.69493	3.67242	3.15397	3.1726	3.40028	2.92234	4.19558	2.93689	3.02469	3.20439	3.13609	3.17011	2.51983	2.77652	2.55991	2.3865	3.1545	2.02531
13	4.76599	4.52113	3.74408	3.31345	3.88804	3.53643	3.3502	3.85772	3.4981	3.68347	4.22398	3.42553	2.95412	3.88632	3.34713	3.06108	3.64989	3.20595	4.14037	4.50174	3.33214	3.32909	3.84119	3.56785	3.35927	3.57426	3.41397	3.64729	3.98763	2.96261	2.8485	3.38152	3.16658	2.93877	3.14325	2.84634	3.30637	3.18703	2.32634	2.42813	2.45063	2.67094	2.72057	2.3517	2.29502	3.55194	4.07056	3.51673	2.63473
14	4.58572	4.54377	4.21474	2.98464	4.26478	3.40879	3.10003	4.36021	3.96693	4.20383	4.45972	4.19232	3.85251	4.40729	3.9872	3.54133	4.2727	3.63841	3.36847	4.2628	3.87816	3.35315	3.94437	3.63621	3.19721	3.94716	3.4665	2.96201	3.83768	3.42078	2.80787	3.37876	3.19535	2.7366	3.48237	2.85248	2.38202	3.13783	2.64542	2.48926	2.56908	2.70693	2.54654	2.71033	2.29776	3.87277	4.19499	3.83161	3.4257
15	4.42383	4.55983	3.97808	3.35324	3.92856	3.56211	3.4936	4.12957	3.34523	3.78999	4.34225	4.27785	4.1355	4.44862	4.26377	3.59928	4.45284	3.6561	3.93059	3.79841	3.4524	3.08207	3.74504	3.47063	3.02397	3.53593	3.31159	3.52101	3.29336	3.00411	2.47239	3.1271	2.88138	2.56229	3.17869	2.80192	2.77342	2.53529	2.26304	2.19451	2.30211	2.39401	2.34044	2.26658	2.15381	2.38202	2.95036	2.83696	2.53782
16	3.72452	3.53106	3.21478	3.102	3.49848	3.32181	2.992	3.38489	3.0054	4.00266	4.54134	3.95713	3.35593	4.35034	3.67802	3.59023	4.05575	3.83444	3.99118	4.02611	3.24779	3.30049	3.71517	3.45213	3.30653	3.32366	3.35531	3.15994	3.78337	2.83506	2.90634	3.1651	2.98486	2.89515	2.90849	2.77452	3.39265	3.26881	2.33345	2.41246	2.4417	2.63599	2.53466	2.27875	2.33294	2.47166	2.95665	2.75607	2.48926
17	3.70969	3.43201	2.76734	2.68079	3.02479	3.00411	2.74174	2.82119	2.73119	4.0445	3.90331	4.16083	3.87347	4.35443	4.15802	3.68036	4.30136	3.63395	3.25237	4.11148	3.4618	3.14333	3.65002	3.15904	3.13322	3.55406	3.24434	2.85718	3.65242	2.95809	2.66605	3.07609	2.7714	2.64123	3.14582	2.74292	2.32838	2.82672	2.37566	2.26541	2.41581	2.51884	2.44755	2.25406	2.26245	2.38471	2.66252	2.93927	2.56229
18	4.1172	3.60946	3.402	2.93044	3.5557	3.10594	2.91275	3.4945	3.42951	3.95248	3.85259	3.82724	3.75385	4.10314	4.11822	3.55901	3.9917	3.51111	3.41652	3.77408	3.88925	3.22037	4.18939	3.59961	3.14434	3.99396	3.81578	3.02346	3.37912	3.40136	2.64542	3.76369	3.10534	2.68975	3.57533	3.3126	2.58883	2.73997	2.55023	2.5231	2.89666	2.76155	2.52956	2.52666	2.6322	2.51388	2.44287	2.49066	2.47239
19	3.83891	4.19081	3.44894	2.78551	3.43281	3.16806	2.94596	3.74877	3.02479	4.09384	4.51873	4.21638	4.16487	4.52367	4.36281	3.76515	4.36228	3.77826	3.58272	4.10865	3.59284	3.0818	3.75791	3.26233	3.15964	3.6682	3.50725	3.11193	3.65053	3.08734	2.66158	3.21398	2.71054	2.68395	3.23147	2.93727	2.32274	2.75967	2.34733	2.12385	2.24428	2.32377	2.30428	2.14067	2.11561	3.89859	4.28925	4.12025	3.8231
20	4.52857	4.00021	3.65954	3.53973	4.17123	3.95411	3.51541	3.80743	3.38979	4.06368	4.34317	4.67091	4.22832	4.73003	4.47699	4.05917	4.77789	4.05067	3.40149	4.17657	3.74284	3.16524	3.66344	3.2473	3.17319	3.76444	3.27445	3.00775	3.71031	3.31994	2.79951	3.18412	2.97966	2.63246	3.33016	2.88579	2.41996	2.97394	2.499	2.43973	2.54593	2.52375	2.48537	2.28892	2.3075	2.61909	3.04951	3.42898	2.60746
21	4.39688	4.47506	4.25811	3.27323	4.25065	3.83566	3.20696	4.34421	4.22606	4.6292	4.03953	4.42025	3.7545	4.72686	4.17708	3.60287	4.70015	4.27912	4.05126	4.04894	4.16404	3.41929	4.15007	3.70083	3.41672	4.22317	4.19324	3.49003	3.4675	3.58617	2.89348	3.55014	3.1056	2.9312	3.67479	3.59129	3.00065	3.0308	2.65849	2.41954	2.75683	2.8002	2.92324	2.73957	2.63974	4.58178	4.00288	4.46479	3.76638
22	4.90806	4.51426	3.43565	3.47683	3.55291	3.86763	3.20337	3.60622	3.10924	4.49972	4.15878	4.04395	3.60089	4.15908	3.87779	3.39005	3.97918	3.57579	3.70364	4.4269	3.35199	3.87068	4.17271	4.07077	3.55029	3.53791	3.22343	3.25792	4.02183	2.99255	3.33284	3.71527	3.6046	3.18752	3.27841	2.899	2.71412	3.82382	2.48466	2.59162	2.83617	3.72146	2.97532	2.57142	2.46835	4.01568	3.48069	3.21524	3.15045
23	4.24824	4.14176	4.32064	3.53574	4.44483	3.69434	3.45864	4.45436	4.29442	3.7431	4.97996	4.55962	3.9703	4.62504	4.23267	3.67929	4.69351	4.15768	4.18455	3.52657	4.15417	3.66297	4.24536	4.04383	3.55973	4.26591	4.03806	3.74724	2.85839	3.61998	3.02428	3.65595	3.51408	3.09752	3.77795	3.42472	3.02109	2.58377	2.61252	2.39751	2.80072	3.06239	2.51917	2.71995	2.57749	2.57403	3.84893	3.28432	2.69919
24	4.47465	4.70503	3.60301	3.39915	3.79948	3.63779	3.63091	3.71561	3.38574	4.36742	3.49122	4.4692	3.47217	4.6931	3.64468	3.09184	4.67981	4.05415	4.74773	4.86657	3.18597	2.88366	3.29502	3.14325	2.85809	3.03222	2.85673	4.2937	4.30371	2.68686	2.58602	2.77597	2.97162	2.49066	2.67394	2.53656	3.91937	3.95923	2.27875	2.23045	2.31069	2.54469	2.25103	2.12872	2.27704	4.16135	3.23344	4.28366	2.73078
25	3.59863	3.9807	3.17479	3.17493	3.32077	3.36479	3.23936	3.19769	3.00173	3.81388	3.71669	4.28337	4.60478	4.68697	4.82662	3.5854	4.54358	3.5803	3.79323	3.68289	3.89487	3.33646	4.12463	3.46247	3.37447	4.10003	3.40355	3.10089	3.07059	3.19347	2.6026	3.43241	2.5795	2.75205	3.38242	2.78993	2.56585	2.5422	2.854	2.78993	2.88762	2.62221	2.78852	3.01745	2.27646	2.07918	2.12385	2.8202	2.94547
26	3.32268	3.66631	3.83809	3.51228	3.79541	4.02469	3.01284	3.90485	3.81593	3.43882	4.11767	4.35945	4.27931	4.53192	4.36377	3.50239	4.50929	3.88406	3.72548	3.73866	3.51004	3.58754	3.64108	3.85885	3.1959	3.54177	3.46501	3.24944	3.15851	2.97681	2.9284	3.0498	3.23603	2.6026	3.05231	2.85643	2.52827	2.57978	2.57113	2.6217	2.67532	2.8468	2.64345	2.23805	2.57083	2.08991	2.6611	3.0408	2.10721
27	4.23221	4.0335	4.75565	3.33046	4.74246	3.83064	3.43177	4.85607	3.97811	4.01115	4.41883	3.55642	3.60312	4.05114	3.62263	3.2266	3.70991	3.32139	3.89123	4.44314	3.45355	3.27346	3.58633	3.57345	3.2647	3.51375	4.03579	3.31387	3.93937	2.92814	2.8368	2.93387	3.05038	2.75243	3.00668	3.41772	2.68395	3.2371	2.4456	2.47202	2.55236	3.00753	2.56644	2.43537	2.33193	2.31175	3.66743	2.10466	2.1038
28	3.77579	3.76688	4.09493	3.25048	4.25795	3.48763	3.31806	4.27616	3.88063	4.65661	4.87988	4.75334	4.48257	4.87705	4.63066	3.80536	4.88844	4.31346	3.60374	3.85525	3.95918	3.5463	4.07455	3.68273	3.49541	3.99058	3.93219	3.03912	3.25133	3.4257	2.99607	3.5244	3.04669	2.86806	3.4221	3.42218	2.46015	2.40866	2.57171	2.50037	2.66745	2.81241	2.71223	2.54345	2.54127	3.44004	3.78939	3.52218	2.99311
29	4.607	4.68405	4.36076	3.61642	4.4194	3.87769	3.48579	4.53308	4.27828	4.20761	4.2954	3.73648	3.67927	4.04244	3.88902	3.50762	3.80358	3.82885	3.64719	4.26468	4.17442	3.22994	4.16027	3.50883	3.15465	4.27404	4.20415	3.15874	3.80253	3.64743	2.72304	3.62263	3.01536	2.67761	3.81281	3.67621	2.43096	3.00432	2.60906	2.38426	2.73858	2.58518	2.44287	2.77506	2.63599	2.68529	2.86004	2.47458	2.72366
30	3.61632	3.96693	3.27594	3.37153	3.40037	3.52766	3.40735	3.1241	3.27178	3.94658	4.21289	4.27665	4.19315	4.43936	4.44901	3.95923	4.39528	3.95471	4.10194	3.27967	3.3501	3.02612	4.02235	3.33133	3.16122	3.47151	3.2517	3.68284	2.92904	2.91553	2.71684	3.56478	2.94461	2.77342	3.09882	2.76305	2.98148	2.77214	2.31492	2.33746	2.90485	2.58405	2.52827	2.46909	2.31545	3.49031	3.83809	4.15288	3.77111
31	4.73489	4.87354	4.16052	3.6711	4.23132	3.94473	3.77685	4.3508	4.06677	3.73985	4.31884	4.40173	4.32724	4.5577	4.53301	3.7483	4.54613	3.81991	3.77433	4.00428	3.52998	3.26834	3.78992	3.48087	3.27961	3.63721	3.39868	3.25103	3.52117	3.00033	2.81325	3.15229	2.95689	2.80922	3.1186	2.93626	2.7255	2.74702	2.27589	2.58855	2.68147	2.63523	2.44638	2.41246	2.44483	3.54102	3.70697	4.24476	4.18381
32	4.1795	3.87757	3.68556	2.8349	3.58878	3.09447	2.987	3.84742	3.29414	4.2975	4.88547	4.81224	4.87784	4.89202	5.01816	4.26187	4.98206	4.34264	3.30152	4.55632	3.62793	3.16428	3.75005	3.29126	3.15662	3.62578	3.56717	2.70372	3.57967	3.02428	2.46389	3.04366	2.62299	2.54158	3.11327	2.90037	2.2994	2.84696	2.29226	2.20548	2.42366	2.42975	2.39924	2.32015	2.30856	4.02352	4.74595	4.72142	4.66027
33	4.14382	4.38599	3.43545	3.3979	3.68158	3.84783	3.33057	3.6464	3.23849	4.40321	4.64614	4.67991	4.57416	4.82279	4.63465	4.2548	4.82058	4.0622	4.43079	3.38134	3.31487	3.41677	3.67977	3.61802	3.30926	3.34351	3.12475	3.85559	2.77942	2.74488	2.74017	3.04434	3.04844	2.71517	2.83711	2.62608	3.30449	2.67071	2.66417	2.63974	2.62402	2.79848	2.64493	2.98363	2.64665	4.05203	4.41445	4.41263	4.27811
34	3.99916	3.99576	3.49575	2.85019	3.15579	3.4494	2.95279	3.52257	2.99222	4.68809	3.71198	4.37293	3.97044	4.68137	4.17821	3.68034	4.50621	3.91926	3.54833	3.7237	4.23097	3.49558	4.12856	3.74714	3.33596	4.32371	3.95464	2.94522	3.22194	3.7168	2.88874	3.64367	3.24834	2.95521	3.85882	3.48108	2.43297	2.78905	2.71829	2.52244	2.79274	2.8038	2.60477	2.80584	2.36078	4.20462	3.54382	4.25293	3.75652
35	3.09934	3.20642	2.93222	2.72325	2.96591	2.87967	2.79779	2.95376	2.93563	3.84624	3.71113	4.56991	4.48494	4.77589	4.77384	3.67258	4.75653	4.03856	4.03348	3.45811	3.92182	4.27106	4.19072	4.08846	3.76509	4.10123	3.77401	3.59123	3.02561	3.37277	4.84615	3.60217	3.32222	3.23717	3.59439	3.18298	2.88762	2.38471	2.29776	2.25164	2.43537	2.37475	2.55297	2.41162	2.26007	1.96848	2.25708	3.46846	2.92518
36	3.77252	3.82455	3.61595	3.09061	3.71393	3.37447	3.23274	3.74412	3.50843	3.95989	4.60657	4.62048	4.39847	4.84425	4.57178	3.78659	4.76544	4.25292	3.0412	3.1452	3.71378	3.36619	3.70051	3.37635	3.17026	3.81435	3.52388	2.38961	2.61437	2.99717	2.63849	2.91102	2.83948	2.42975	3.10823	2.70092	2.68597	2.87564	3.43929	3.04297	3.30899	3.05212	2.70991	3.53453	3.13033	2.16212	3.55096	3.48377	2.68664
37	3.86113	3.93003	3.53084	3.19604	3.63508	3.59838	3.30395	3.59065	3.41689	3.78905	3.78037	4.75674	4.39768	4.82862	4.53366	3.84896	4.85218	4.26521	3.99815	3.38979	3.6319	3.12008	3.84252	3.30514	2.88252	3.71515	3.72218	3.35492	2.86139	3.02653	2.56437	3.17173	2.7065	2.46724	3.1116	3.09088	2.3483	2.21285	2.20548	2.16137	2.2048	2.48323	2.17681	2.2878	2.15458	2.25648	2.32838	3.69701	3.05365
38	3.91056	4.05544	3.99185	3.28064	4.10046	3.79716	3.28573	4.29035	3.75795	4.34477	3.55503	4.99034	4.65105	5.02363	4.85333	3.90823	5.07974	4.63753	3.62346	3.5953	4.23044	3.4781	4.3508	3.56555	3.35492	4.31106	4.37261	3.12418	3.03583	3.68077	2.8685	3.69662	2.98989	2.77706	3.74991	3.82946	2.60396	2.55931	2.84042	2.52731	2.8914	2.92904	2.75607	2.71412	2.96567	3.24403	3.40611	5.02466	4.56269
39	4.05038	4.40605	4.04548	3.26905	4.27624	3.64621	3.28012	4.27689	3.1496	4.13277	4.38904	3.57467	3.22583	4.07363	3.34816	3.17464	3.78721	3.10295	3.8973	4.56412	4.0635	3.46997	3.99788	3.32726	3.32382	4.21812	3.49255	3.32935	4.00509	3.64291	2.80329	3.43497	2.87026	2.83775	3.82053	3.00497	2.63924	3.41572	2.72632	2.26067	2.52048	2.54283	2.57692	3.02469	2.17754	2.38739	3.04689	2.19312	1.95904
40	3.75806	4.39797	3.36097	3.40243	3.65796	3.68015	3.49112	3.38668	3.36192	3.59712	3.99779	4.50944	3.96128	4.75991	4.21779	3.58172	4.68322	3.91042	3.60943	4.54336	3.31859	3.19173	3.6792	3.20099	3.28516	3.53605	3.20358	2.94658	4.10396	2.83759	2.63949	3.17515	2.68282	2.74095	3.15275	2.63448	2.68147	3.46482	2.14922	2.02428	2.24797	2.25888	2.11644	2.25467	2.01703	2.37931	2.85537	3.03623	2.32118
41	4.52795	4.65049	3.79211	3.44673	3.80755	3.51375	3.4603	3.76986	3.67825	4.43207	4.43846	5.00672	5.11254	5.1057	5.24127	4.32141	5.17225	4.58689	3.23874	3.66434	3.02336	2.9976	3.30217	2.95036	2.87376	2.9861	3.02786	2.8264	3.13956	2.59824	2.42201	2.7116	2.5302	2.45217	2.59329	2.57171	2.33092	2.40993	2.16062	2.15987	2.31069	2.28668	2.62325	2.22531	2.2393	3.05067	3.27812	3.9772	3.92543
42	3.95394	4.25812	3.84904	3.65823	3.99836	3.8137	3.61868	3.85054	3.70899	3.60157	3.77477	4.40065	3.56934	4.49862	3.91892	3.53113	4.45627	3.92881	3.40539	3.44393	3.562	3.16368	3.75965	3.45465	3.34208	3.68034	3.47151	2.92402	2.89376	3.15259	2.71349	3.17638	3.11652	2.81624	3.25467	3.05586	2.68079	2.59494	2.72057	2.69984	2.74702	2.69152	2.74351	2.43815	2.44404	2.13434	2.47166	3.12156	2.22466
43	3.97058	4.20737	3.67293	3.64224	3.81816	3.85274	3.56286	3.75087	3.8538	3.56999	3.57328	4.94714	3.64916	4.92513	3.99542	3.28483	5.00586	4.37855	4.69811	4.24944	3.94317	3.23058	4.00538	3.38489	3.27617	4.00811	3.81842	4.21771	3.71671	3.43981	2.89028	3.42455	3.03603	2.8957	3.48721	3.34104	3.65227	2.93902	2.43257	2.44871	2.55053	2.52827	2.53275	2.28046	2.4183	3.1827	2.78247	4.69692	3.52937
44	3.53333	3.98869	3.22699	3.11628	3.35213	3.39554	3.25726	3.18851	3.10072	3.8087	4.11257	4.52082	4.05059	4.8017	4.20246	3.74347	4.70512	4.01702	3.05433	4.32888	3.30862	2.94915	3.48244	3.24987	3.10966	3.37042	3.27219	2.71767	3.89124	2.80346	2.52048	2.85461	2.72916	2.74586	2.88366	2.7336	2.25527	3.16264	2.25947	2.19659	2.40011	2.43297	2.46687	2.21418	2.15381	3.85345	4.14316	4.58593	4.15513
45	3.27761	3.822	3.01242	2.71809	3.06164	3.08778	2.86079	3.05994	2.84261	3.67256	4.4327	4.45358	4.2102	4.66556	4.40556	3.76729	4.63304	4.04011	3.28516	3.62949	3.77706	3.4391	3.97815	3.5506	3.409	3.9646	3.70385	2.70991	3.03473	3.22904	2.8014	3.29447	3.01662	2.86124	3.37401	3.10072	2.50819	2.46202	2.33945	2.38471	2.46613	2.59412	2.75012	2.40398	2.39751	3.38583	3.84524	4.32325	3.97876
46	3.34645	3.54376	2.48996	3.30766	4.61815	4.67553	2.67094	2.51851	2.32377	3.78007	3.95289	4.12494	4.49395	4.43041	4.56466	3.85266	4.2402	3.58447	2.79657	3.0907	3.09778	3.1968	3.16368	3.34054	2.85491	3.1797	3.03463	2.48855	2.73819	2.66675	2.58546	2.64296	2.62144	2.4456	2.79169	2.51322	2.18041	2.26364	2.16584	2.0086	2.13354	2.21617	2.13033	2.18752	2.0569	2.4624	3.11185	2.82413	3.12953
47	3.74923	4.53384	3.7137	2.97727	3.84345	3.09534	2.98621	3.83556	3.60282	3.45538	3.70174	4.16206	4.05548	4.44706	4.3342	3.40144	4.3284	3.62309	3.57229	3.79605	4.04083	3.1897	4.18827	3.4729	3.05662	4.22439	3.76466	3.2342	3.23717	3.5309	2.72057	3.65369	2.90849	2.6266	3.7747	3.0412	2.28046	2.39314	2.3865	2.16361	2.59824	2.32222	2.19312	2.61726	2.22076	2.06819	2.37566	2.52504	2.06819
48	4.0769	4.06491	3.97967	3.49339	4.00101	3.56617	3.47831	4.02329	3.80082	3.92006	3.94665	3.81849	3.75568	4.14667	4.0902	3.49045	3.98225	3.22389	4.21891	4.80892	4.19011	3.42374	4.4343	3.69201	3.37479	4.39764	3.89756	3.72713	4.38051	3.68262	2.8979	3.91356	3.23899	2.81441	3.82197	3.353	3.15282	3.98614	2.6561	2.37337	2.99134	2.77159	2.84911	3.11992	2.48394	2.3294	2.54839	2.40951	2.40054
49	4.09904	4.15615	3.84652	3.53517	3.9272	3.75842	3.68608	3.93799	3.79461	4.43234	4.97852	4.70727	4.16895	4.78242	4.31079	3.69625	4.84147	4.19774	3.66773	4.12278	3.68147	3.99548	4.03725	4.24316	3.50188	3.72419	3.68113	3.36003	3.50688	3.11478	3.39362	3.43385	3.61784	2.82946	3.23992	3.12057	2.50037	2.51055	2.3248	2.29391	2.31228	2.44716	2.31069	2.26658	2.23679	3.77413	4.11952	4.42663	3.91269
50	3.88895	3.9302	4.03681	3.25231	3.77714	3.38161	3.32299	4.23149	3.53621	3.79858	4.53972	4.60804	4.49808	4.83513	4.60138	4.0625	4.75874	4.30998	3.49651	3.52025	3.51884	3.58922	3.73898	3.61331	3.30541	3.56318	3.46116	3.13901	2.98272	3.03373	3.01009	3.20554	3.11561	2.86034	3.11302	3.02428	2.5955	2.5614	2.39182	2.46202	2.47494	2.58574	2.61066	2.40782	2.34094	2.06164	3.03352	3.01984	2.45294
51	3.44432	3.86365	3.14067	2.92376	3.32986	3.19299	3.00966	3.08099	3.08296	3.72288	3.48141	4.54244	3.98331	4.71691	4.22457	3.53719	4.68763	4.24725	3.56324	3.30266	3.21345	3.48166	3.48295	3.53889	3.2481	3.26823	3.41772	3.1267	2.87245	2.74194	2.94694	2.86109	2.9952	2.91102	2.77779	2.90566	2.48785	2.38605	2.34635	2.35122	2.45864	2.5286	2.5231	2.36455	2.27416	3.53567	2.91724	4.35771	3.73046
52	3.90079	4.09942	3.64631	3.48101	3.8814	3.69327	3.48767	3.7288	3.70187	4.40896	4.26122	4.48397	3.67534	4.64977	3.67621	3.51551	4.63695	3.92801	3.56697	3.33143	3.90779	3.03663	3.99819	3.15313	2.96414	4.02396	3.6571	3.18717	2.94817	3.3501	2.50379	3.47268	2.68079	2.51786	3.62737	3.11578	2.47056	2.50684	2.45939	2.13354	2.55267	2.35218	2.29557	2.72916	2.17099	4.12267	3.81999	4.32624	3.45762
53	3.65244	3.77567	3.65648	3.28126	3.90921	3.54602	3.37511	3.7549	3.60076	3.33876	4.14294	4.24095	3.89783	4.54279	4.19212	3.72774	4.43791	3.83433	3.65882	4.10437	4.02612	3.28058	4.17563	3.64601	3.32991	4.1536	3.7767	3.26823	3.61574	3.57755	2.72876	3.64133	3.08867	2.92402	3.77752	3.35136	2.88053	3.06595	2.64836	2.54033	2.93323	2.79917	2.57519	2.67164	2.48714	2.10551	2.62351	2.51388	2.19451
54	3.40862	3.83787	4.13294	3.38552	4.17453	3.56484	3.42635	4.20104	3.70051	3.67534	3.73737	4.30043	3.81416	4.56249	4.01388	3.66869	4.4194	3.86119	3.52618	3.29836	3.55919	3.33836	3.76951	3.48922	3.46187	3.62361	3.49845	3.13402	2.8914	3.21112	3.06521	3.29776	3.07354	2.99564	3.17955	3.00108	2.6464	2.59023	2.55841	2.55053	2.64345	2.56879	2.68192	2.32015	2.64518	3.3145	3.54559	3.99752	3.59428
55	3.59547	3.81768	3.63007	3.688	3.74977	3.37181	3.16047	3.82249	3.3438	4.28089	4.40252	4.8332	5.11461	4.82688	5.14044	4.133	4.96048	4.25409	3.21827	3.4008	3.53861	3.36432	3.69531	3.43906	3.18163	3.6478	3.34429	2.86747	3.057	3.1398	2.90404	3.17537	3.0929	2.73239	3.18554	2.86139	2.54593	2.49797	2.42854	2.42325	2.47422	2.63448	2.61831	2.62941	2.3075	4.20088	3.92562	4.7828	4.95356
56	3.79377	3.84717	3.52225	2.70222	3.53675	2.99673	2.82946	3.6288	2.87766	4.08127	4.14796	4.7162	4.07188	4.72653	4.2196	3.45758	4.81847	4.22505	4.42523	4.18889	3.6782	3.38925	3.81313	3.69042	3.37231	3.78154	3.47835	4.06063	3.75526	3.22141	2.76938	3.35377	3.07846	2.95797	3.3437	3.08955	3.50048	3.07927	2.62839	2.47056	2.67715	2.68079	2.60799	2.37703	2.48926	2.12872	2.81291	3.36427	2.1383
57	4.51365	4.87807	3.96861	3.77661	4.09946	3.99326	3.6671	3.92254	3.85107	4.13941	4.06674	4.82185	4.21383	4.88177	4.44125	3.89945	4.98981	4.39179	4.54291	4.24722	3.90536	3.56315	4.01767	3.78847	3.24932	4.02561	3.92993	4.15163	3.83768	3.52329	3.01178	3.6249	3.36563	2.82168	3.69819	3.5045	3.5026	3.09656	2.57142	2.38157	2.63347	2.71265	2.41414	2.7362	2.56407	2.60906	2.52244	3.63063	2.87274
58	3.89447	3.86177	3.67943	3.21392	3.92938	3.6468	3.06286	3.74214	3.54099	4.00072	4.11739	4.93308	4.61941	4.98053	4.7818	3.93629	5.00209	4.64675	4.90568	4.13448	4.32306	3.15609	4.31409	3.50447	3.36192	4.43053	4.30776	4.49673	3.59095	3.84044	2.7332	3.79037	3.03822	2.77525	3.95264	3.85239	4.0184	2.73199	2.74449	2.53275	2.85552	2.6994	2.63296	2.7608	2.74527	2.22789	2.42651	3.63152	2.87477
59	3.08609	3.7389	3.09639	2.96895	3.16271	3.16923	3.0308	2.93989	2.97011	3.70738	3.82194	4.68936	4.52722	4.87619	4.67395	3.99571	4.89778	4.40173	3.36286	3.56885	4.12991	3.41036	4.22504	3.55425	3.27271	4.22156	4.09181	2.94621	3.12686	3.64402	2.87521	3.67325	3.11835	2.83235	3.80949	3.572	2.58883	2.66229	2.71809	2.62325	2.90485	2.87128	2.499	2.6957	2.63448	3.25774	3.05748	4.50758	4.05118
60	3.67694	3.68565	3.33526	2.71139	3.2587	2.95617	2.85126	3.38121	3.13743	3.74068	4.13667	4.03223	3.35025	4.21698	3.552	3.45962	4.14663	3.77342	3.98974	4.03595	3.78371	3.33203	3.97713	3.16916	3.35083	3.96185	3.57281	3.52679	3.50954	3.24607	2.79414	3.48936	2.69832	2.78229	3.51726	3.16798	2.75377	2.72957	2.28668	2.22272	2.4014	2.4183	2.32736	2.39445	2.28892	2.39094	2.76678	2.54685	2.39794
61	3.48936	3.92545	3.30287	3.17004	3.43293	3.35034	3.31297	3.24761	3.17428	4.0865	3.7124	4.66583	4.33442	4.87918	4.56017	3.90298	4.81354	4.32571	3.97136	3.84538	3.95867	3.71107	4.00327	3.8676	3.17063	4.06172	3.8324	3.57847	3.41814	3.41847	3.00022	3.42777	3.33254	2.69592	3.59323	3.35622	2.7356	2.47422	2.27531	2.12548	2.30803	2.38605	2.2349	2.35218	2.16212	2.46798	2.16212	3.32232	2.66441
62	3.7838	3.91303	3.94662	3.34713	4.10171	3.59926	3.51332	4.19385	3.78773	4.09186	3.93724	4.70893	4.02454	4.80397	4.26351	3.72923	4.81556	4.22265	3.41259	4.04813	3.86792	3.20303	3.96539	3.48632	3.33445	3.97243	3.78813	3.03302	3.65787	3.40854	2.88252	3.43945	2.88734	2.63799	3.51318	3.3068	2.49415	2.92673	2.44365	2.37291	2.5172	2.59715	2.56761	2.57258	2.36596	3.03282	3.68525	4.4687	3.55455
63	4.37094	4.07636	4.23916	3.33163	4.33079	3.54555	3.25461	4.44915	4.1849	3.80467	5.07692	4.40115	4.37355	4.64451	4.46604	3.93245	4.50898	3.91741	4.29141	4.03072	3.95114	3.62931	4.01507	3.78746	3.73892	4.05394	3.64483	3.81865	3.61366	3.48593	3.03181	3.47943	3.26091	3.17129	3.59257	3.1288	3.29847	2.77048	2.82494	2.68597	3.03503	2.9345	2.91973	2.90566	2.61252	2.33143	3.76623	2.82769	2.76324
64	4.8578	4.83817	4.72481	3.97186	4.83545	4.23488	3.76954	4.80527	4.65885	3.47922	4.28633	3.90369	3.40466	4.17159	3.54033	3.33601	4.00309	3.71456	3.93127	3.21099	3.282	3.10346	3.15738	3.10534	3.11093	3.22647	2.97174	3.56984	2.84927	2.91461	2.72652	2.84757	2.79099	2.702	2.84323	2.59467	2.49381	2.39967	2.31911	2.27473	2.41789	2.54716	2.33445	2.19728	2.19934	2.31387	2.35793	2.17609	2.27184
65	3.89432	4.28191	3.64464	2.89112	3.80654	3.10355	3.04552	3.80046	3.51398	3.88233	4.34082	4.59035	4.07337	4.73903	4.20887	3.56914	4.75883	4.11676	3.83475	3.55169	3.46594	3.22557	3.66785	3.29015	3.20831	3.55961	3.44634	3.47494	3.18227	2.9941	2.57113	3.11628	2.82217	2.71809	3.16975	2.88067	2.72693	2.35025	2.22337	2.10975	2.21152	2.43815	2.38292	2.33345	2.26893	1.91645	3.07041	3.27358	2.05115
66	2.989	3.5458	2.92454	2.54531	2.87622	2.79309	2.5605	2.991	2.61909	3.69002	4.16681	4.48372	3.58583	4.62179	3.81551	3.33786	4.61012	4.18662	3.54716	3.40637	3.65622	2.90634	3.73328	3.12393	2.85552	3.79696	3.58824	3.14991	3.0411	3.23559	2.52472	3.17143	2.84834	2.43576	3.35612	3.04258	2.40269	2.41288	2.26658	2.09517	2.25768	2.36502	2.31492	2.2994	2.1438	2.09778	2.85628	3.09202	1.97313
67	2.97463	3.29754	3.1564	3.2705	3.29601	3.42177	2.88451	3.20723	3.16197	3.81218	3.97995	4.98456	5.14697	5.02443	5.25105	4.54301	5.09831	4.83045	3.33496	3.38229	3.3731	3.0086	3.58906	3.01494	3.27184	3.32639	3.44428	2.74174	2.93475	2.87607	2.58518	2.96047	2.71475	2.88195	2.84026	2.91724	2.53434	2.49762	2.34733	2.33294	2.54777	2.499	2.61909	2.31702	2.38694	3.62252	3.81127	4.93338	4.86482
68	3.6019	3.32087	3.014	2.85324	3.2157	3.11843	2.86894	2.99167	2.97932	4.52707	4.27792	4.71164	4.73015	4.92683	4.86542	4.12649	4.8132	4.45974	3.31775	3.42578	3.42226	3.21192	3.55136	3.18005	3.16152	3.42095	3.34835	2.87099	3.09864	3.02088	2.77942	3.10123	2.7887	2.71223	2.98588	2.88395	2.42366	2.70948	2.37383	2.48537	2.50583	2.57345	2.63347	2.30856	2.37566	3.41552	2.98046	3.57412	3.41263
69	3.46423	3.76416	3.38057	3.21112	3.45735	3.29683	3.05519	3.38748	3.068	4.00597	3.92768	4.52306	4.19398	4.70444	4.35815	3.77285	4.6858	4.16539	3.38292	3.62657	3.97968	3.87593	4.04499	3.99557	3.51749	4.10064	3.68909	2.79518	3.11109	3.50522	3.23955	3.55255	3.39928	2.88607	3.64125	3.10924	2.76118	2.72509	2.58939	2.49066	2.76919	2.72407	2.77067	2.82004	2.66087	2.12953	2.40739	3.3108	2.35073
70	3.57887	3.80732	3.29568	2.90472	3.35841	3.19075	3.02704	3.37753	2.92621	3.67863	4.27072	4.51782	3.98845	4.6453	4.17738	3.68404	4.67621	4.02541	3.01378	3.70638	3.30146	3.22466	3.50372	3.40654	3.15776	3.31112	3.35497	2.55114	3.18384	2.85339	2.60906	2.9226	2.90323	2.70027	2.81839	2.83235	2.38202	2.46015	2.2349	2.21617	2.37566	2.43537	2.39924	2.21484	2.33445	3.48219	3.90117	4.39081	3.73205
71	3.69075	4.06322	3.31117	3.08999	3.54323	3.38855	3.078	3.41597	3.16982	4.17147	4.00232	4.20209	3.93575	4.33878	4.12432	3.74455	4.3489	3.65278	3.91947	3.49091	3.32165	3.22369	3.62862	3.50617	3.1859	3.44032	3.32397	3.51098	3.01536	2.90105	2.716	3.12418	2.95182	2.60423	3.11311	2.79571	2.68462	2.53624	2.41204	2.41372	2.55509	2.5244	2.43217	2.273	2.23616	3.75253	3.48565	3.85295	3.49859
72	3.94459	3.95703	3.42655	3.45644	3.59558	3.68169	3.47698	3.23445	3.36436	4.0304	4.38945	4.55577	4.50875	4.68594	4.7797	3.97535	4.69572	4.11778	3.71933	3.57281	3.43016	3.35889	3.52453	3.39195	3.24148	3.4482	3.2566	3.30384	3.1745	2.95868	2.799	3.05241	2.94064	2.79727	3.13617	2.7964	2.60719	2.48323	2.32274	2.32736	2.44599	2.48287	2.38561	2.28668	2.26304	3.74621	3.89117	4.40524	4.062
73	4.01062	4.2194	3.39876	3.11025	3.56605	3.31138	3.2316	3.46945	3.14035	4.03872	4.13808	4.23157	3.95917	4.41912	4.22029	3.84403	4.38374	3.81178	3.70044	3.67628	3.70462	4.05874	4.0829	4.33173	3.22272	3.88672	3.6074	3.42185	3.2965	3.34957	3.56899	3.64207	5.40394	2.77815	3.57048	3.13799	2.51322	2.44209	2.24859	2.07004	2.41162	2.6486	2.20952	2.45977	2.09255	2.68462	2.7666	2.75986	2.66745
74	4.33311	3.89473	3.78611	3.22898	3.90695	3.40119	3.38974	3.88107	3.64476	4.15612	3.48869	4.36517	4.71318	4.641	4.83042	3.80513	4.54051	3.92663	3.9793	3.35291	3.0936	2.96532	3.58989	3.08332	2.88038	3.29215	2.99662	3.63766	3.0876	2.81358	2.54593	3.21099	2.70458	2.62788	3.00625	2.66792	2.65321	2.40611	2.11975	2.12872	2.273	2.2349	2.2418	2.25527	2.09691	2.29776	2.16062	2.72428	3.30119
75	4.91249	4.69867	4.67864	3.62485	4.73798	4.16429	3.50338	4.78436	4.36689	4.60743	4.50185	3.88672	3.95655	4.20474	4.17501	3.75823	4.01924	3.40663	3.4901	3.9479	3.6268	3.86522	3.69115	4.0919	3.23654	3.64709	3.46838	3.06145	3.48344	3.2444	3.62006	3.27265	3.9961	2.97909	3.33193	2.97989	2.44871	2.84261	2.66978	3.29226	2.77634	3.51993	2.54095	2.64738	2.41622	3.78711	4.15003	3.17602	3.28171
76	3.91392	3.81001	3.19824	2.99695	3.53624	3.60999	3.06902	3.08583	2.98284	3.94838	4.65447	4.35619	4.13787	4.64231	4.24248	3.64848	4.56324	4.10493	3.50562	4.26547	3.38066	3.10209	3.56484	3.39415	3.19138	3.48273	3.40985	3.13074	3.75521	2.94325	2.5682	3.0408	2.95085	2.54654	3.12532	2.8485	2.42813	2.90902	2.29667	2.19033	2.39182	2.44986	2.36549	2.42894	2.23553	3.52124	4.18468	4.31397	3.90325
77	4.28777	4.06964	3.57107	3.23767	3.81251	3.40351	3.27393	3.79367	3.26387	4.51121	4.61455	4.09842	4.25512	4.40848	4.4949	3.86301	4.25897	3.53403	3.74658	3.71513	4.47139	3.39191	4.71791	3.49976	3.34361	4.68119	4.19949	3.25786	3.09456	3.98683	2.91816	4.22254	3.03981	2.86258	4.29181	3.74359	2.32634	2.37107	2.94226	2.15534	3.30179	2.52602	2.20412	3.40688	2.4952	4.08916	4.11299	3.86139	3.99658
78	4.04001	4.20424	3.75463	3.1934	4.01703	3.56283	3.0844	3.94154	3.61077	4.44403	4.5267	4.61085	3.91148	4.72504	4.17263	3.63906	4.7593	3.90875	3.54574	3.43838	3.76065	3.14012	4.04048	3.23616	3.02325	3.94198	3.41481	3.079	3.04149	3.35598	2.66488	3.55358	2.72632	2.67371	3.55358	2.98227	2.23553	2.34928	2.31597	2.22853	2.34044	2.41996	2.40909	2.37061	2.18963	4.25066	4.26688	4.25573	3.37858
79	4.54084	3.97748	3.52734	3.06726	3.62227	3.10063	3.24366	3.58858	3.33193	3.71813	4.12412	4.43646	3.41847	4.49474	3.69338	3.13394	4.59201	3.91643	3.46497	4.32745	3.26776	3.03703	3.43181	2.92942	2.78781	3.31191	3.2449	3.03453	3.88883	2.81358	2.87492	2.78622	2.65006	2.33846	2.88024	2.72571	2.58602	3.16658	2.15761	2.32222	2.15305	2.36736	2.22272	2.13988	2.14999	2.08725	2.12057	3.00432	1.96497
80	3.24944	3.00475	3.54537	2.42078	3.66405	2.72916	2.5014	3.61106	3.59585	4.00364	5.21685	4.44502	4.10818	4.60156	4.34415	3.62366	4.54965	3.89708	4.42542	3.05385	3.98876	3.55108	3.56937	3.31791	3.22596	4.12004	3.24785	4.11181	2.59934	3.6771	3.10158	3.11901	2.90132	2.74155	3.83474	2.8341	3.3831	2.15229	2.51587	2.21945	2.33193	2.36549	2.28103	2.71892	2.26951	3.66328	4.61837	4.29773	3.76046
81	4.28715	4.13021	3.41263	3.12271	3.44525	3.54326	2.99443	3.54897	3.20534	3.67783	3.9195	3.97151	3.63083	4.38925	3.79438	3.55403	4.20144	3.70044	3.68641	4.15266	3.409	3.09951	3.66846	3.40114	3.08805	3.58167	3.29375	3.29623	3.77508	3.00303	2.67943	3.19187	2.98261	2.70927	3.15458	2.8654	2.52827	3.10158	2.25042	2.21484	2.32582	2.45255	2.38337	2.3517	2.31387	1.98565	2.26007	2.1469	1.96848
82	4.6342	4.43228	4.55846	3.45568	4.49947	3.62245	3.51172	4.65545	4.25817	4.26927	4.41041	3.86782	3.65672	4.24837	3.95337	3.41128	4.00886	3.66141	3.75772	3.85842	4.07438	3.63591	4.02926	4.05591	3.23401	4.04183	3.5162	3.36144	3.49161	3.61106	3.13862	3.58127	3.58013	2.90674	3.60735	3.04493	2.51155	2.64395	2.6248	2.37061	2.58377	2.75967	2.32634	2.62788	2.24797	2.57835	3.2566	2.17609	2.09517
83	3.5215	3.78928	3.40054	3.43953	3.69386	3.5594	3.37369	3.45071	3.1084	3.76545	3.89308	4.3478	3.77021	4.5599	4.04227	3.5256	4.50914	3.81027	3.5012	3.53895	3.34908	2.92273	3.67015	3.07818	2.98498	3.4882	3.10975	3.01146	3.00163	2.93399	2.52924	3.13138	2.65418	2.5795	3.06614	2.74605	2.33696	2.47202	2.20208	2.15534	2.15987	2.33945	2.30856	2.24117	2.11478	3.6785	3.60552	4.35814	3.57677
84	4.33542	4.31768	3.93328	3.3217	3.80699	3.59381	3.45777	4.09079	3.35646	4.20407	4.85319	3.93685	3.86561	4.3086	4.04374	3.33601	4.10079	3.46079	4.11236	4.69627	3.57153	3.57984	3.76492	3.57841	3.69966	3.51762	3.50732	3.79913	4.28725	3.15934	3.20037	3.3437	3.27416	3.23007	3.1398	3.15343	3.23261	4.19226	2.94077	2.93927	3.0307	3.45446	3.14317	2.74683	2.84819	3.93336	4.00343	3.78233	3.17464
85	4.17271	4.32646	3.42854	3.18177	3.57409	3.31983	3.27219	3.52956	3.13505	3.85068	4.52113	4.19225	3.83201	4.35891	3.96262	3.52345	4.34757	3.68485	3.59472	3.87602	3.91883	3.1883	4.13994	3.41397	3.56122	4.13803	3.50846	3.14737	3.50202	3.50508	2.61172	3.64316	2.88409	3.03763	3.82181	3.06716	2.39881	2.69152	2.59273	2.36314	2.70969	2.43377	2.40697	2.85522	2.36078	2.30049	3.1337	2.94547	2.27416
86	3.85715	4.72453	4.1135	3.60869	4.24656	3.77043	3.62206	4.2679	4.08714	4.7468	3.89318	4.29466	3.63314	4.50512	3.88272	3.49325	4.41902	3.84679	3.49627	3.88016	4.63564	3.23924	4.50564	3.37794	3.38337	4.75655	4.2471	3.05519	3.41014	4.20731	2.72387	4.07891	3.00054	2.89776	4.32112	3.84354	2.61831	2.70778	3.4953	2.45523	3.30653	2.67371	2.59824	3.68782	2.85141	4.0715	3.72965	4.25572	3.66885
87	4.05588	3.87789	3.58628	3.33289	3.71977	3.49509	3.47669	3.52336	3.47943	3.93823	4.11724	4.25794	4.32887	4.47223	4.34947	3.88397	4.35924	3.94575	3.60439	3.72132	3.48273	3.31292	3.67032	3.43048	3.46705	3.54747	3.38899	3.16032	3.30471	2.98351	2.66699	3.18077	2.86599	2.68305	3.05461	2.91711	2.45179	2.54716	2.266	2.30481	2.42488	2.47929	2.46613	2.25042	2.3032	3.73705	3.82666	4.09851	3.93384
88	3.40062	3.74261	3.39023	2.85309	3.34899	3.15442	3.07573	3.37125	2.76193	3.82308	4.70183	4.34791	4.00948	4.59378	4.2466	3.66647	4.46929	3.94064	3.82901	3.71694	3.77786	3.53399	4.04381	3.70665	3.51215	3.91157	3.72134	3.30675	3.1116	3.26829	2.91921	3.44067	3.26411	2.83219	3.43985	3.20554	2.59162	2.76249	2.40993	2.59412	2.79344	2.75815	2.84026	2.3962	2.56585	2.18469	3.61363	3.16435	2.4413
89	4.45609	4.64689	4.30519	3.73695	4.3762	3.83857	3.56083	4.43016	4.26964	3.77426	4.22752	4.95586	5.19958	4.93824	5.28854	4.24191	5.05102	4.58367	3.76067	4.14431	3.9467	3.42127	4.02177	3.42987	3.22718	4.01458	3.94747	3.35344	3.74149	3.53058	2.95904	3.64662	3.02786	2.85278	3.61821	3.49342	2.53593	2.93902	2.62685	2.24117	2.71705	2.42284	2.37383	2.77634	2.44871	3.43377	4.05338	4.81832	4.81108
90	3.68842	3.86249	3.43616	2.95158	3.57749	3.30244	2.954	3.50287	3.28696	3.7773	4.66759	3.7678	3.83753	4.30534	3.96147	3.54574	3.88665	3.44669	3.71103	4.17923	3.46942	3.29131	3.77748	3.93616	3.35305	3.56514	3.28741	3.15083	3.73554	2.97243	2.74644	3.24242	3.39511	2.63017	3.12008	2.86332	2.72612	2.90146	2.30211	2.27242	2.50003	2.48996	2.47092	2.35984	2.26364	2.35315	3.66089	2.5605	2.55053
91	4.03161	4.13162	3.89827	3.28347	4.05843	3.70729	3.27892	4.1124	3.42062	4.25576	4.90296	4.32112	4.33473	4.67427	4.45871	4.06719	4.5428	4.02009	3.4895	3.57124	3.50457	3.33885	3.68918	3.53148	3.08314	3.59561	3.20696	3.11793	3.14899	3.07418	2.85187	3.26399	3.06521	2.81674	3.15343	2.83203	2.40993	2.48287	2.43973	2.34635	2.4183	2.47531	2.36361	2.32838	2.25588	3.88804	4.48144	4.00161	3.97758
92	3.75637	3.2917	3.57409	2.89611	3.56832	3.05009	2.96166	3.70023	3.23591	3.44693	3.37498	4.34824	3.42684	4.49395	3.76238	3.40475	4.50697	3.94259	4.41789	3.46798	3.59566	3.55703	3.81574	3.81641	3.37411	3.72937	3.55964	4.09094	3.13799	3.17991	3.06126	3.27864	3.2612	2.87201	3.29716	3.00022	3.39733	2.50786	2.39707	2.31281	2.4112	2.5682	2.50987	2.41622	2.28217	2.30157	2.58743	3.0411	2.46909
93	4.00156	3.9872	3.81606	3.14411	3.85409	3.14675	3.03882	3.84927	3.78944	3.72896	4.31487	4.40005	3.66881	4.46564	4.03171	3.33746	4.55604	3.57686	3.7463	4.01867	3.83651	3.51805	3.87102	3.59084	3.61899	3.62185	3.64795	3.20153	3.55697	3.32155	3.04474	3.35574	3.02305	3.1878	3.22356	3.21325	2.62325	2.74819	2.64493	2.70135	2.78068	2.65006	2.74799	2.37291	2.56585	3.27772	3.86502	4.36988	3.27944
94	3.99151	4.27562	3.5919	3.36949	3.72823	3.4285	3.41801	3.69126	3.71508	3.95513	4.67142	4.73562	4.49299	4.8424	4.69771	4.03203	4.86508	4.26465	3.51091	4.67932	4.12497	3.36894	4.15224	3.59198	3.29874	4.2154	3.97934	3.14301	4.32723	3.62451	2.85989	3.6784	3.12864	2.8872	3.79388	3.54286	2.4843	3.66827	2.54716	2.2266	2.56967	2.40312	2.59051	2.68507	2.31228	3.55588	3.69984	4.54277	4.09548
95	3.85169	4.06885	3.42943	2.90173	3.46553	3.10568	2.85884	3.50748	3.2587	4.29261	4.16279	4.60737	4.05198	4.6824	4.27152	3.58673	4.75956	4.34891	3.41913	4.2487	3.78374	3.22891	3.9224	3.31112	3.02078	3.95511	3.89803	3.00292	3.79886	3.34365	2.7332	3.42716	2.96696	2.50819	3.50836	3.37037	2.27875	3.10857	2.28668	2.10123	2.36173	2.4112	2.32222	2.41078	2.28724	3.87413	3.58992	4.54041	3.69465
96	3.64658	4.53783	4.73386	3.7617	4.7749	3.65133	3.68755	4.83886	4.67282	3.75001	3.77111	4.50929	3.79552	4.62439	4.02379	3.25054	4.58677	4.1439	3.93435	4.57493	3.80276	3.09158	4.00675	3.47309	3.11926	3.95296	3.50914	3.45909	4.1222	3.40411	2.68641	3.53491	3.22102	2.65801	3.53744	3.13378	3.21913	3.83861	2.51654	2.31492	2.59961	2.68079	2.42119	2.54654	2.40054	2.08009	2.34341	2.97566	1.90445
97	4.29648	4.5019	3.6277	3.2418	3.60059	3.58961	3.36078	3.66243	3.21808	3.63185	3.62278	3.88143	3.47701	4.2855	3.65213	3.03403	4.04335	3.79727	3.76612	3.97081	3.60893	3.41116	3.77054	3.57281	3.52323	3.58433	3.40594	3.1548	3.58855	3.20992	2.96918	3.18391	3.1959	2.87795	3.24502	3.02407	2.77525	2.81074	2.59245	2.5955	2.69263	2.90634	2.84417	2.51687	2.54716	2.11727	2.21551	2.266	2.05115
98	4.19101	4.03309	3.18625	3.35779	3.33621	3.66087	3.31942	3.09864	3.26553	4.28045	4.602	4.30616	4.27404	4.66642	4.38085	3.80219	4.42773	4.1733	4.16664	4.69331	3.60048	3.80499	3.88413	3.99641	3.77335	3.66148	3.59846	3.68381	4.24491	3.22434	3.3675	3.46927	3.55309	3.35607	3.30266	3.16122	3.07445	3.65403	2.69351	2.94374	3.02684	3.10738	3.2408	2.69919	2.95832	3.0639	3.38766	2.76455	2.48108
99	3.5909	4.20875	3.06239	3.13049	3.276	3.39067	2.91606	3.24662	3.17384	3.71627	3.93235	3.82089	3.58001	4.27495	3.68681	3.13569	4.12329	3.30179	2.99244	3.36516	3.02067	3.13846	3.34153	3.40265	3.01828	3.08018	3.13001	2.64714	2.95194	2.59632	2.60423	2.76212	3.05433	2.61726	2.76827	2.6592	2.18327	2.34928	2.25285	2.31492	2.25103	2.3962	2.27126	2.17609	2.13194	1.95904	2.15229	2.23679	2.00217
100	4.21349	3.54586	3.16739	3.18355	3.44091	3.67189	3.22872	3.16331	3.22505	4.55349	4.39076	4.61097	4.29581	4.78143	4.42466	3.9174	4.78491	4.32111	3.64559	4.06352	3.25212	3.14983	3.48671	3.23083	3.13878	3.26776	3.36483	3.29403	3.70462	2.89209	2.74468	2.97081	2.99023	2.83617	2.89	2.95999	2.57374	2.96343	2.33445	2.31492	2.57835	2.53719	2.55145	2.18327	2.32428	4.31854	4.01166	4.30765	3.89635
101	3.3146	3.7409	2.79848	2.75929	3.02315	2.98655	2.87506	2.85733	2.8451	3.80044	3.97573	4.74084	4.31934	4.80646	4.46258	3.81208	4.86372	4.35179	4.11023	3.61371	3.4586	3.28976	3.66243	3.46739	2.95844	3.51514	3.59157	3.7357	3.22789	3.00796	2.67302	3.07764	2.99771	2.64909	3.02643	3.10619	2.88081	2.31702	2.28443	2.31439	2.50515	2.48855	2.35603	2.15229	2.32736	3.38996	3.71063	4.54907	4.10293
102	4.19892	4.48537	3.24662	3.14372	3.39208	3.40261	3.16687	3.22795	3.0404	3.91205	4.02889	3.59165	3.56629	4.31554	3.948	3.38166	3.89122	3.19312	3.7797	4.07715	3.02541	2.90241	3.42374	3.25588	3.28245	3.04883	3.23293	3.39204	3.69263	2.64147	2.5563	2.83979	2.94878	2.80482	2.70501	2.73838	2.68372	2.79848	2.3294	2.35218	2.52114	2.55751	2.48678	2.26951	2.35411	2.36502	2.71871	2.20071	2.21484
103	4.06121	3.89875	3.36418	3.35588	3.51034	3.67651	3.45818	3.32129	3.40934	4.14186	4.28782	4.60528	4.33798	4.80245	4.52381	3.99047	4.80358	4.1835	4.18206	4.09232	3.88016	3.52537	4.01108	3.60086	3.45606	3.97373	3.78297	3.84621	3.70524	3.4717	3.03773	3.51584	3.19271	3.07335	3.55624	3.35064	2.92012	2.76678	2.49206	2.28103	2.51488	2.51917	2.5014	2.52114	2.40011	3.82236	4.24182	4.2695	4.02645
104	3.87986	4.06465	4.04939	3.19396	4.07551	3.47494	3.16309	4.16769	3.91347	3.73197	3.99224	4.67269	4.75211	4.92477	4.86045	3.93132	4.81498	4.44492	3.48473	3.60858	3.99645	3.76716	4.03779	3.92612	3.55576	4.0831	3.88965	3.19756	3.20837	3.58799	3.31366	3.64719	3.41027	3.24229	3.63604	3.48943	2.77397	2.84773	2.80346	2.79779	2.98475	2.81971	2.69351	2.69064	2.70863	2.40782	2.92801	3.56656	3.51451
105	4.55542	4.08813	4.14147	3.15866	4.31033	3.4023	3.25261	4.36966	3.94628	4.28938	4.48331	4.5367	4.37324	4.65907	4.59688	3.72933	4.67606	4.16066	3.59969	4.22438	4.07941	3.36408	4.1321	3.70008	3.14706	4.20104	4.06641	3.24687	3.87169	3.64194	2.90822	3.6318	3.23861	2.79605	3.75974	3.61294	2.45217	3.10037	2.47784	2.21484	2.57113	2.51255	2.33445	2.6826	2.40054	2.91711	3.40993	3.24791	2.69174
106	3.77514	3.79452	2.89776	2.77579	2.93184	3.15579	2.75128	2.90795	2.71995	4.40321	4.60878	3.9751	4.19172	4.70488	4.27891	3.59503	4.19732	3.55585	3.52975	4.60201	3.62798	3.29303	3.8993	3.47799	3.11277	3.84239	3.39138	3.1979	4.16003	3.27738	2.87578	3.41938	3.13972	2.80737	3.54965	3.06268	2.45939	3.74554	2.34684	2.40824	2.54283	2.68708	2.60986	2.41162	2.42813	3.04815	3.24099	2.32377	2.4014
107	3.12491	3.37181	2.97635	2.83283	3.11126	2.98789	2.99487	3.1313	2.84757	3.85464	4.00013	4.36525	4.28422	4.61176	4.53052	3.83515	4.50357	4.10774	3.58973	3.85107	3.60455	3.07188	3.79931	3.23779	3.0653	3.71473	3.48544	3.29776	3.45186	3.16739	2.74371	3.252	2.88096	2.617	3.28662	3.03593	2.26834	2.64395	2.22141	2.31281	2.36642	2.43136	2.28103	2.32325	2.05881	2.40011	2.32685	2.90377	2.71954
108	4.03241	3.91922	3.01984	3.06183	4.11646	4.2762	3.08929	3.07418	2.9517	3.89962	4.11096	3.81345	3.40062	4.20356	3.89989	3.02816	4.06904	3.1827	4.07775	3.9142	3.18879	2.99957	3.48119	3.36092	3.24975	3.37245	3.15934	3.758	3.41913	2.83696	2.7137	3.08672	3.06418	2.72509	2.96118	2.74663	2.90159	2.67117	2.36361	2.36126	2.42284	2.46982	2.44248	2.25406	2.30589	2.2816	2.7653	2.08458	1.95665
109	3.74593	3.62024	3.18561	2.87274	3.3719	3.17653	2.85522	3.2569	3.18696	4.11937	4.43134	4.82629	4.5507	4.83585	4.69652	3.81117	4.91002	4.45818	3.56723	3.81411	4.13737	3.34074	4.19058	3.59134	3.39001	4.21905	4.07449	3.21886	3.28257	3.56333	2.69395	3.56838	3.15351	2.80277	3.72752	3.54164	2.562	2.71349	2.42854	2.38516	2.55023	2.55901	2.65753	2.47202	2.53782	4.03805	4.14169	4.77162	4.44039
110	3.20911	3.90593	3.19652	2.90741	3.38098	3.24005	3.11109	3.25364	3.10568	3.96467	4.24021	4.39116	4.03958	4.63153	4.31992	3.85259	4.52067	3.95463	3.3622	4.34441	3.50209	3.26085	3.64768	3.36642	3.37562	3.67704	3.46262	2.89182	3.88326	3.02623	2.76193	3.0844	2.8957	2.82445	3.17486	2.93146	2.49934	2.77342	2.36031	2.40183	2.49276	2.64246	2.45561	2.27761	2.44012	2.41162	3.04307	3.05652	2.30963
111	3.53618	3.54366	3.32294	3.23153	3.54716	3.57809	3.12008	3.43509	3.03852	4.63678	4.44242	4.68022	4.08909	4.76403	4.18901	3.55343	4.81063	4.19368	3.44126	4.01912	3.54419	3.41585	3.77987	3.44817	3.27589	3.5955	3.43902	3.03553	3.58238	3.1317	3.05433	3.25121	2.9425	2.90309	3.23249	3.03272	2.98498	2.80516	2.80482	2.90902	3.03413	3.05729	2.94027	2.5557	2.75891	4.58	4.34237	4.65485	3.9957
112	4.19544	4.57253	3.96111	2.93095	3.99621	3.21511	2.94951	4.19406	3.52869	3.47784	4.33546	4.339	4.21618	4.81109	4.37607	3.50961	4.48874	3.91335	2.9196	3.57695	3.40951	3.16687	3.57432	3.34621	2.83822	3.49213	3.3334	2.59988	3.16791	2.91934	2.61569	3.00689	2.81458	2.39358	3.08323	2.83059	2.0404	2.25888	2.13751	2.03743	2.14922	2.24366	2.06352	2.20344	2.11311	1.96142	3.03222	2.94584	2.68169
113	3.75191	4.27298	4.10247	2.76005	4.05083	2.99266	2.80669	4.2998	3.65254	3.80723	4.38925	4.32782	3.9735	4.54044	4.17531	3.55651	4.48233	3.97695	3.2016	3.67265	3.75965	3.86429	4.00517	3.9926	3.37989	3.84877	3.81867	2.85003	3.1832	3.26037	3.13049	3.4524	3.41847	2.94164	3.41843	3.33736	2.34928	2.46613	2.34242	2.27473	2.47349	2.40483	2.38471	2.40398	2.34044	3.577	4.00733	4.15556	3.71958
114	3.7996	3.79285	3.06511	3.07809	3.25018	3.18177	3.14333	2.97255	3.00903	3.99898	4.2652	4.31686	4.44426	4.49828	4.51204	3.88386	4.34203	3.76174	3.28234	3.91756	3.35315	3.43116	3.61087	3.39798	3.2965	3.30718	3.44358	2.95521	3.32869	2.94275	2.77634	2.95097	3.08117	2.85431	2.89666	3.0162	2.3248	2.97543	2.49136	2.47166	2.75243	2.7137	2.67486	2.21018	2.44716	2.87564	3.22089	2.92518	3.09821
115	4.67261	4.57638	4.29509	3.28634	4.30111	3.64975	3.22686	4.47114	4.02046	3.9431	4.73386	3.7964	4.02213	4.07624	4.22819	3.51121	3.9596	3.37401	3.66295	4.54234	4.25591	3.4889	4.26646	3.7145	3.34213	4.40963	3.84525	3.14991	4.06396	3.90193	3.014	3.90089	3.23698	3.01326	4.03125	3.54317	2.73759	3.52953	2.95916	2.31754	2.94731	2.56407	2.43775	3.14566	2.46015	2.25164	3.42671	2.34439	2.59577
116	3.57048	4.29943	4.09786	3.26858	4.16737	3.47378	3.09621	4.20673	4.06889	4.13088	4.18834	4.41425	3.8704	4.52001	4.03062	3.51554	4.56744	4.09166	3.86841	3.76701	3.56188	3.07041	3.64572	3.15957	3.14176	3.63649	3.26031	3.22382	3.26752	3.14667	2.55297	3.22246	2.8349	2.46501	3.31796	2.88593	2.92878	2.4764	2.31387	2.15987	2.42529	2.37014	2.76938	2.34976	2.23867	3.98186	3.59759	4.3721	3.58399
117	4.34158	4.18064	4.31349	3.27784	4.38959	3.59461	3.3694	4.45144	4.27741	3.71698	4.07853	4.1209	3.92776	4.44497	4.28216	3.68022	4.42978	3.76029	4.20039	4.39594	3.74695	3.20208	4.10241	3.53434	3.10738	3.88312	4.68114	3.77546	3.98839	3.28539	2.75683	3.5685	3.14489	2.5832	3.47712	4.25095	3.14876	4.11745	2.51587	2.37749	2.71181	2.63043	2.28103	2.47422	3.44851	2.24981	2.98543	2.71054	2.25467
118	4.50712	4.66092	3.88073	2.97139	4.01012	3.33636	3.15632	4.06507	3.49185	3.89319	4.00145	3.14411	3.00892	3.36069	3.28341	3.17934	2.84973	3.05144	4.55055	4.16837	3.63591	3.30314	4.38439	3.99858	3.28668	3.84448	3.40799	4.08806	3.67761	3.21919	2.88053	3.86989	3.70791	2.79761	3.46333	2.96308	3.52547	2.81224	2.3483	2.40526	2.96272	3.14317	2.51121	2.40951	2.24551	2.22011	2.23679	2.16435	2.20071
119	4.09327	4.53304	4.32495	3.33851	4.48301	3.6277	3.28612	4.44711	4.23046	4.38686	4.26384	4.43421	4.08574	4.54048	4.29811	3.59017	4.61777	3.74198	3.87756	4.37568	3.90286	3.51644	4.03015	3.55352	3.43056	3.95691	3.83439	3.39107	3.92873	3.38251	2.95303	3.51568	2.96272	2.95689	3.50542	3.31812	2.71117	3.23578	2.66628	2.63998	2.78711	2.61909	2.652	2.58348	2.57864	4.31036	4.1917	4.44586	4.12463
120	3.53444	4.15491	3.46765	2.9613	3.6001	3.02979	3.03773	3.58229	3.54648	4.11779	4.40749	4.76002	4.78859	4.72175	4.99414	4.16476	4.83961	4.39584	4.7844	3.65038	4.11906	3.74498	4.25139	3.75347	3.48929	4.21069	3.93563	4.35211	3.18554	3.6727	3.11118	3.70428	3.10721	3.10704	3.73364	3.50188	4.00768	2.82575	2.92737	2.97162	3.18977	3.02222	3.02898	2.59605	2.85233	2.62788	3.46872	3.56137	3.31702
121	4.24641	3.97573	4.14876	3.21465	4.15435	3.72945	3.07828	4.24258	4.13182	3.79449	4.17559	4.3153	3.51749	4.46504	3.66314	3.40811	4.44746	3.90873	4.14786	4.62556	3.8168	3.22943	3.94963	3.45025	3.12434	3.92765	3.71012	3.65251	4.13863	3.31994	2.78958	3.40381	3.02243	2.66417	3.48244	3.20797	2.6248	3.28046	2.42975	2.27184	2.58092	2.46724	2.39533	2.47784	2.32428	3.52679	4.20123	4.27652	3.35262
122	3.96415	3.94883	3.32593	3.22621	3.46187	3.5059	3.34894	3.44506	3.30712	4.71327	4.25104	4.81673	4.67608	4.83683	4.82882	4.1314	4.88102	4.2791	4.27877	4.012	4.00436	3.20493	4.21447	3.31749	3.23083	4.13547	3.84476	3.71513	3.64269	3.57686	2.78958	3.80789	2.94064	2.99233	3.60692	3.42476	3.12888	2.8821	2.41372	2.16062	2.77851	2.48785	2.41747	2.65176	2.25285	4.58299	4.07693	4.65069	4.31878
123	3.91834	3.95287	3.30514	3.00966	3.56182	3.20844	3.031	3.46931	3.40637	3.68958	3.87513	3.83993	3.41929	4.04774	3.53798	3.43048	3.95764	3.37971	3.48019	3.94839	3.67431	3.09008	3.965	3.21032	3.21299	3.80392	3.77137	2.84973	3.30174	3.08314	2.43973	3.25515	2.60206	2.66299	3.27715	3.03342	2.51521	2.9737	2.43136	2.26186	2.63094	2.45332	2.5397	2.57287	2.3565	2.48961	2.37245	2.36736	2.38471
124	4.68636	4.27216	4.67898	3.37227	4.81262	3.63574	3.46172	4.80874	4.72283	4.56113	4.80634	3.70623	3.3203	4.39408	3.63956	3.32118	4.25674	3.53228	4.80201	4.81855	4.15174	3.34874	4.19721	3.70224	3.21312	4.21916	3.82966	4.29761	4.2306	3.64948	2.88338	3.72473	3.17746	2.75607	3.66143	3.40968	3.91821	3.85415	2.69592	2.53466	2.84819	2.69548	2.4665	2.69788	2.50243	2.96802	3.44708	2.13909	2.17099
125	4.23564	4.3868	3.87682	3.76163	4.10152	4.01477	3.85688	4.01106	3.85126	4.18084	3.86461	4.31557	4.33109	4.48842	4.46322	3.69684	4.48003	3.88708	4.18934	4.21376	3.98348	3.45294	3.99699	3.71925	3.29529	3.93129	3.57663	3.55573	3.38166	3.30406	2.79779	3.24724	3.20071	2.84942	3.44762	2.90982	2.96918	5.00892	3.32914	2.65944	2.98408	2.85914	2.8848	2.81224	0	2.63548	2.46538	2.75282	2.63949
126	4.15109	4.8697	4.09554	3.17998	4.24508	3.59023	3.02243	4.24545	3.95363	3.60092	3.80855	4.05968	3.39724	4.28995	3.47669	3.20683	4.30323	3.33721	5.21513	3.97079	3.56832	3.95933	3.86198	4.32852	3.55528	3.66502	3.30352	4.57439	3.25714	2.91434	3.1214	3.17977	3.27439	2.62685	2.99935	2.65896	4.646	2.60584	2.3784	2.35603	2.68034	3.09499	2.41996	2.2014	2.24551	3.10106	3.76738	3.84474	3.12287
127	4.10694	4.60645	4.47223	4.0147	4.55439	4.03423	3.53488	4.53169	4.50821	4.89699	4.78409	4.30637	4.3223	4.33789	4.55715	3.83764	4.37598	3.84513	3.85475	4.13286	4.79752	3.86705	4.87533	3.90628	3.85336	4.85866	4.5093	3.30417	3.60271	4.27349	3.22891	4.32389	3.39349	3.35622	4.36818	4.00826	2.61013	2.98103	3.70831	2.84479	3.83278	3.03201	2.91022	3.90211	3.4603	3.4569	3.83904	2.88067	2.99673
128	3.63134	3.58782	3.29612	3.11227	3.44967	3.38792	3.22731	3.15465	3.24384	3.79383	4.17571	4.24054	4.20171	4.44349	4.35706	3.83369	4.33329	3.88048	4.91033	4.29574	4.46777	3.61637	4.68348	3.75014	3.59536	4.6759	3.92898	4.40905	3.77229	3.97573	2.86496	4.07105	3.20844	3.0907	4.16085	3.3848	3.80109	3.21099	2.88564	2.58883	3.26986	2.77048	2.76975	3.43961	2.6826	3.53697	4.07272	4.07216	3.73442
129	3.49339	4.06462	3.41751	3.2366	3.54354	3.51802	3.13767	3.47925	3.30718	4.04331	4.06432	4.60007	4.11999	4.72161	4.16247	3.82935	4.6782	4.23927	3.8402	3.79505	3.73878	3.52209	3.92738	3.83455	3.38179	3.88133	3.75921	3.22505	3.35122	3.19769	2.89209	3.34143	3.3638	2.89515	3.3614	3.15791	2.72428	2.66323	2.38337	2.29557	2.52244	2.6721	2.67164	2.37153	2.39794	3.65268	3.72565	4.5418	3.98498
130	4.53547	4.21398	3.2398	3.34596	3.38516	3.39707	3.31608	2.99189	3.27915	4.46	4.7098	4.27491	4.4541	4.57443	4.64479	3.8912	4.46752	3.92271	4.47055	4.31073	3.63699	3.49921	3.7967	3.65487	3.3092	3.66084	3.63223	3.94585	3.69854	3.01136	2.81707	3.07326	3.01294	2.736	3.08689	2.95725	3.27312	2.86806	2.18041	2.13593	2.17464	2.36689	2.32325	2.29447	2.17173	4.24663	4.5575	4.21621	4.36954
131	3.91054	3.64753	3.24551	2.82543	3.27439	3.20249	2.67761	3.39239	3.06558	3.71561	4.1798	4.55265	4.76442	4.84058	4.87863	4.34432	4.71452	4.25341	3.97637	3.80269	4.12545	3.47494	4.16912	3.48572	3.44766	4.22149	4.01111	3.344	3.2354	3.53709	2.735	3.50314	2.72632	2.76118	3.69168	3.34429	2.62737	2.64172	2.65777	2.34782	2.70458	2.48359	2.50379	2.57778	2.42488	3.45886	3.95831	4.42204	4.60038
132	3.43656	3.28516	2.71054	2.48714	2.6835	2.82607	2.44365	2.84479	2.56348	3.53892	4.22882	4.49523	4.7888	4.92394	4.89834	4.40634	4.64854	4.33969	3.78136	3.67279	3.83305	3.36149	3.83693	3.53889	3.29419	3.89064	3.78487	3.16628	3.00604	3.24316	2.61039	3.22343	2.7653	2.61595	3.44295	3.10636	2.51818	2.49415	2.31754	2.3962	2.52081	2.42813	2.53244	2.34928	2.4261	3.23274	3.9194	4.38199	4.61581
133	4.21601	4.01224	3.25139	3.34542	3.38152	3.60874	3.78017	3.03822	3.0525	4.10641	4.01247	4.60106	4.75132	4.71082	4.89007	4.23352	4.65749	4.11323	5.21165	4.14717	3.6937	3.5633	3.77519	3.70902	3.49976	3.61684	3.79711	4.60616	3.4682	3.05994	2.96473	3.10806	3.07527	2.93247	3.16967	3.14114	4.25323	2.70672	2.46277	2.45025	2.5162	2.54962	2.42366	2.36126	2.38961	2.45864	2.40441	3.32746	3.4093
134	3.6602	3.75328	3.55775	3.41229	3.76157	3.6702	3.42537	3.60274	3.50549	3.37434	3.78962	4.48592	3.99917	4.75294	4.18482	3.78985	4.65458	3.88453	4.14429	3.92697	3.98139	4.09614	4.14772	4.17397	3.58518	4.05566	3.89498	3.52462	3.35984	3.39946	3.42394	3.49676	3.50075	3.13893	3.52225	3.19811	2.62992	2.65825	2.74233	2.52179	3.01567	2.93526	2.73918	2.33193	2.58461	2.21484	2.6844	3.25346	2.29336
135	3.3955	3.69668	3.48262	3.33395	3.69194	3.56808	3.28154	3.47323	3.29441	4.39369	4.49839	4.6295	4.59587	4.93975	4.80704	4.2021	4.77945	4.40673	3.78061	4.17323	3.91154	4.0174	3.94332	3.827	3.81072	4.01017	3.8247	3.14403	3.54962	3.30363	3.35034	3.25285	3.13585	3.24304	3.45913	3.15746	2.67233	2.60531	2.46872	2.52537	2.69636	2.80414	2.87347	2.52146	2.50617	3.12581	3.49534	3.4633	3.17558
136	4.23837	4.56839	4.00438	3.08591	4.0109	3.32869	3.05365	4.22335	3.64662	4.76514	3.22298	4.11322	3.86364	4.42034	4.07802	3.47567	4.2638	4.13649	2.91724	3.955	3.23565	3.18213	3.47922	3.23961	2.82769	3.431	3.04405	2.53656	3.5197	2.94522	2.61516	3.08404	2.7608	2.49797	3.04562	2.63498	2.04434	2.79692	2.22401	2.02735	2.18611	2.29994	2.17464	2.25888	2.0086	3.5061	1.99782	2.30049	2.04922
137	4.14057	4.07147	3.52866	3.31785	3.63155	3.38534	3.20153	3.72185	2.98811	4.29985	4.339	4.53417	4.54101	4.70212	4.7343	3.9843	4.70104	4.27494	4.35134	5.04912	4.24671	3.24316	4.52591	3.29656	3.17811	4.36411	4.12678	3.96626	4.71116	3.69923	2.77887	3.93924	2.87838	2.75492	3.75814	3.6338	3.28012	4.44546	2.46389	2.21683	2.8055	2.3439	2.43337	2.58574	2.40355	2.36642	2.61172	2.86938	3.00507
138	4.17524	4.76471	4.29446	3.45591	4.34463	3.37014	3.4952	4.41079	4.39354	4.55063	4.68543	4.37649	4.50698	4.53308	4.49091	3.94129	4.56608	3.88857	4.85825	0	4.84792	3.42659	4.85297	3.5229	0	4.9545	4.43136	4.657	3.26126	4.36162	3.33965	5.53188	3.43743	2.90956	5.73299	4.11494	4.03916	3.20242	3.8449	2.86835	3.87944	3.39353	3.17638	4.03398	3.46187	0	0	0	0
139	4.4296	4.47022	4.4019	3.46045	4.48128	3.91173	3.2959	4.51342	4.41621	3.74589	4.2478	3.66776	3.45659	3.91149	3.49869	3.48487	3.81094	3.26858	4.1745	4.62231	3.76782	3.26328	3.9575	3.47654	3.20568	3.96622	3.58645	3.74613	4.17781	3.33021	2.73239	3.35305	3.0406	2.69984	3.48515	3.18184	2.83091	3.57864	2.51884	2.41954	2.66087	2.63397	2.63195	2.62118	2.29831	3.33826	4.163	3.29836	3.19866
140	4.467	4.42747	4.00484	3.59879	4.06499	3.86923	3.51667	4.14953	3.75952	4.80928	4.34678	4.78352	4.63263	4.78953	4.74711	4.09123	4.71183	4.26057	4.7828	4.45294	4.44906	3.49672	4.56657	3.48904	3.51687	4.54163	4.27152	4.33991	4.18787	4.1214	3.01536	4.14775	3.13561	3.11926	4.42392	3.92392	3.74231	3.5427	3.44762	2.31175	3.63218	2.56229	2.74253	3.49353	2.97278	4.64919	4.12536	4.55438	4.27477
141	4.82996	4.61909	3.79865	3.82633	3.94615	3.89589	3.79981	3.78801	3.6642	4.46411	4.62874	4.22864	4.00775	4.44269	4.07705	3.47618	4.39329	4.10249	4.79246	4.77322	3.90581	3.09096	4.00281	3.455	3.16761	3.90034	3.78392	4.65722	4.24488	3.40854	2.69679	3.48777	3.03802	2.76697	3.52218	3.30707	3.81129	3.80708	2.31702	2.2878	2.4014	2.54283	2.49693	2.48572	2.30266	4.19432	4.49423	4.26896	3.92012
142	4.43594	4.16505	3.97849	3.50786	4.02614	3.73584	3.21709	4.03179	3.86999	3.66499	4.09029	4.27059	4.46051	4.48559	4.69204	3.86306	4.47706	3.98172	4.27217	4.23104	4.48651	3.55035	4.49335	3.58144	3.46905	4.61191	4.26385	3.87163	3.78873	4.00968	3.0086	4.04534	3.05748	3.02888	4.15797	3.82627	3.26257	3.22654	3.14613	2.43217	3.25527	2.86481	2.6217	3.52943	2.85688	3.38894	3.71995	4.14833	4.19401
143	4.53194	4.54809	3.40777	3.18554	3.59145	3.423	3.28992	3.39533	3.03019	4.12067	3.97123	4.31803	4.59124	4.59111	4.91158	4.06925	4.49268	3.85482	4.93471	4.01293	3.9062	3.54055	3.95439	3.63124	3.48579	3.95992	3.85905	4.44546	3.60815	3.43221	2.9632	3.3877	3.02877	3.15927	3.61713	3.24736	3.97751	2.97646	2.51021	2.4216	2.60719	2.52048	2.47603	2.50277	2.25947	2.31016	2.15381	2.86303	3.13154
144	3.29209	3.45339	3.29945	3.25346	3.47352	3.61912	3.39067	3.19033	3.28189	2.95097	3.83294	2.88958	2.88138	3.02418	2.96071	3.20317	2.77085	2.96708	3.48682	3.38062	3.15851	3.38017	3.4882	3.42267	3.36577	2.79309	3.09934	3.14768	3.11851	2.83601	3.00389	3.31037	3.18355	3.05038	2.62351	2.76042	2.46613	2.63924	2.63974	3.00796	2.71265	2.56879	2.80516	2.27126	2.36078	2.10123	2.20884	2.03941	1.96965
145	4.14839	4.42185	4.46016	3.35363	4.48586	3.67872	3.49154	4.56209	4.39794	4.82766	4.29041	4.65607	4.62321	4.801	4.82391	4.07476	4.78295	4.2694	4.12423	4.42167	3.99962	4.12251	4.0678	3.82375	3.94844	4.07116	3.84948	3.63354	3.967	3.54811	3.59566	3.56767	3.24074	3.52097	3.62701	3.42008	2.79327	3.32618	2.61857	2.71181	2.91908	2.85733	3.09307	2.71538	2.708	3.44146	2.6217	3.33052	3.03723
146	4.30135	4.32846	4.41175	3.16923	4.5102	3.41606	3.10054	4.55279	4.46624	4.59919	4.62327	4.00389	3.37753	4.11914	3.74956	3.35669	4.25246	3.49748	4.42317	4.06096	3.86926	3.42951	3.99304	3.51435	3.35329	3.97948	3.51145	3.94672	3.50994	3.40611	2.9066	3.45735	3.05643	2.97829	3.46575	3.12743	3.2756	3.25394	2.45712	2.4133	2.73759	2.64591	2.51355	2.39576	2.33646	4.39854	4.2489	3.90227	2.67852
147	3.5795	4.16873	4.01158	3.37061	4.07698	3.33985	3.26352	4.08672	3.92231	4.22495	4.09065	4.10976	4.10189	4.32096	4.13796	3.57686	4.23571	3.76984	4.90211	4.06441	3.8032	3.26881	4.07771	3.51726	3.08422	3.92327	3.54357	4.62844	3.63556	3.3774	2.76324	3.67813	3.102	2.6149	3.55258	3.11302	4.22757	2.82298	2.38605	2.31911	2.65849	2.51654	2.29003	2.56673	2.25768	2.47385	2.77597	2.6248	2.75205
148	4.39051	4.62124	4.32162	3.67852	4.42748	3.85659	3.57028	4.45171	4.26474	4.8747	4.88644	4.57509	4.09946	4.61702	4.30936	3.77764	4.63465	4.0452	4.23113	4.69093	4.14959	3.95307	4.46162	4.33463	3.57559	4.30077	4.02495	3.90086	4.18341	3.73933	3.55519	3.99549	3.96558	3.26198	3.83656	3.52375	3.08999	3.57412	2.78158	2.5605	3.13956	3.40054	2.50345	2.87564	2.42894	4.18578	4.43485	4.21631	3.30492
149	4.7406	4.36021	4.62385	3.05337	4.6498	3.26007	3.05738	4.68981	4.70086	4.35564	5.03125	4.04281	3.51335	4.27906	3.67059	3.54373	4.16831	4.31686	3.995	3.70582	4.03655	3.25654	4.4068	3.54753	3.34976	4.18698	3.80794	3.59737	3.19187	3.56858	2.83648	3.86067	3.07891	2.88338	3.67293	3.38453	3.01557	2.81275	2.86747	2.80192	3.11453	3.00839	2.8468	2.76212	2.76827	2.88338	3.9333	2.40993	2.35459
150	3.93927	4.0116	3.91021	3.65937	3.90674	4.19502	3.19117	3.9504	3.84479	3.92482	4.05402	4.49847	3.82505	4.66919	3.99416	3.47972	4.66416	4.15906	4.61754	4.72071	4.20194	3.68079	4.29332	4.01666	3.64214	4.31722	3.98249	4.21241	4.34391	3.79832	3.25521	3.82538	3.58337	3.20683	3.954	3.54568	1.95061	2.08902	2.01599	1.90037	1.91645	2.22076	2.0086	2	1.96379	2.30049	2.46202	3.23128	2.6248
151	4.85133	4.84905	3.95709	4.14275	4.05658	4.0267	3.91363	4.06166	3.71202	3.99929	4.29124	3.69236	3.45332	4.03846	3.73693	3.31911	4.01229	3.22324	4.34226	4.22291	3.2307	2.99662	3.59577	3.2741	2.88593	3.40976	3.09438	3.91044	3.62232	3.01305	2.58263	3.25164	2.93827	2.48323	3.21365	2.54469	3.20527	3.37885	2.23805	2.15152	2.36267	2.49415	2.22401	2.45179	2.14223	3.32263	4.15451	3.39594	2.86747
152	3.18091	3.46761	2.91829	2.94089	3.18398	3.3396	2.91855	2.98744	2.73098	4.18696	4.41464	4.44777	4.25891	4.83455	4.41282	3.87897	4.54344	4.23198	3.58433	4.01448	3.88559	4.00556	3.9198	3.90037	3.90011	4.00662	3.81348	3.02561	3.50738	3.36182	3.50671	3.3605	3.30201	3.37208	3.45362	3.24092	2.57692	2.66015	2.35555	2.62066	2.64098	2.74586	2.87361	2.61278	2.59961	2.77743	3.36819	3.22324	2.70608
153	3.39155	3.34074	3.47986	2.46761	3.50987	2.84058	2.58433	3.5878	3.42578	4.05649	4.23456	4.2867	3.61899	4.46735	3.80946	3.43401	4.42034	3.79872	3.58107	3.52186	3.29792	2.89653	3.59389	3.09951	3.15145	3.39738	3.29956	3.21471	3.09569	2.95412	2.58995	3.02129	2.90647	2.74547	3.00432	2.8811	2.37061	2.44793	2.27531	2.19033	2.33041	2.46909	2.31175	2.32428	2.19451	4.04661	4.07381	4.22479	3.48119
154	2.95832	2.89014	2.59879	2.52179	2.81491	2.83251	2.64812	2.74312	2.57864	3.77263	3.95372	4.16917	3.75637	4.34701	3.925	3.50688	4.24607	3.84765	3.52055	3.41577	3.10636	3.20371	3.36078	3.10072	3.10534	3.10054	3.12172	3.14768	2.92195	2.65104	2.5422	2.98363	2.84988	2.84292	2.71705	2.73719	2.29059	2.39138	2.22466	2.27989	2.38157	2.4764	2.48572	2.21285	2.27646	3.75093	3.84248	4.20052	3.74017
155	3.4068	3.66349	3.31434	3.14481	3.42492	3.36931	3.10619	3.25079	3.24785	4.0081	4.41674	4.64943	4.47854	4.78352	4.74479	4.13858	4.77263	4.42949	4.80826	4.03762	3.51779	3.33781	3.79456	3.41217	3.15252	3.62444	3.3269	4.50192	3.61579	3.04552	2.72284	3.27881	3.00881	2.69263	3.14675	2.87361	4.01273	2.60152	2.33395	2.27989	2.4818	2.40654	2.36736	2.19866	2.33846	2.76155	3.40917	3.50535	3.18717
156	3.00775	3.0103	2.8537	2.987	3.1116	3.22917	2.87967	2.65825	2.75205	3.7997	4.46194	4.67385	4.60841	4.86549	4.71125	3.89459	4.8299	4.4581	3.07317	4.32294	3.32258	3.36267	3.6587	3.47487	3.2912	3.40599	3.6464	2.66582	3.87361	2.77269	2.87651	3.07298	3.08999	2.90822	2.93563	3.04698	2.44052	2.86094	2.34439	2.30211	2.44521	2.46761	2.36549	2.23045	2.34341	3.53665	4.14111	4.48029	4.41958
157	3.59701	3.48234	2.82151	2.65176	3.00753	2.94101	2.84292	2.84167	2.76492	4.01002	4.7884	4.83907	4.56541	5.01937	4.83126	4.13098	4.98291	4.67689	3.51584	3.51924	3.77909	3.39859	3.95903	3.52329	3.37894	3.82701	3.80257	3.06211	3.03423	3.21179	2.92942	3.3758	2.99957	2.97704	3.32408	3.33975	2.49554	2.63094	2.43217	2.40054	2.67417	2.45939	2.48855	2.52956	2.36596	2.71454	3.81	3.80094	3.15994
158	3.46857	3.45924	3.25527	3.38516	3.41284	3.58024	3.34439	3.19659	3.22427	3.95593	4.24965	4.52722	4.14	4.78641	4.32092	3.89881	4.6406	4.36549	4.12274	4.38501	3.92592	3.57383	3.97791	3.7522	3.58447	4.04827	3.80055	3.6653	4.06091	3.43945	3.13878	3.47144	3.38319	3.09752	3.63397	3.28364	3.05547	3.27485	2.702	2.75778	2.91169	3.05643	3.10415	2.79553	2.77342	2.38112	3.0693	3.29546	2.5605
159	3.36768	3.23584	2.94374	3.01178	2.96071	3.28847	3.33102	2.76623	2.9632	3.58557	3.75829	3.87344	3.75686	4.22989	4.0524	3.78405	4.0931	3.70083	3.63167	3.40286	3.06921	2.96649	3.35545	3.13033	3.01922	3.075	3.54475	3.18752	3.01515	2.77085	2.63699	2.83171	2.82004	2.62685	2.71391	2.91142	2.34439	2.3865	2.15229	2.26658	2.41664	2.34928	2.41747	2.31597	2.19728	2.49693	3.65036	2.9235	2.43696
160	3.12369	3.18963	2.3962	2.35793	2.47857	2.6561	2.52179	2.42447	2.24428	4.09757	4.66223	4.36389	4.53543	4.65721	4.22141	3.79246	4.51449	4.04487	3.20249	3.42406	3.34869	3.436	3.81134	3.46835	3.44365	3.12824	3.52866	2.61909	2.96332	2.90875	2.69285	2.97035	2.89376	2.62839	2.67852	2.85431	2.40569	2.72693	2.63523	2.85658	2.85824	3.12115	2.56318	2.27646	2.52569	3.16643	4.16104	3.48273	2.07918
161	3.09674	3.46857	3.03302	2.93349	3.0462	3.06296	3.0892	2.84804	2.75128	4.48846	4.37358	4.26478	4.48227	4.67408	4.62715	4.17004	4.23238	4.20538	3.72041	3.88614	3.54183	3.22718	3.67569	3.46172	3.21932	3.5088	3.57313	3.38748	3.38211	2.9861	2.82866	3.10355	3.07326	2.71096	3.16923	3.02109	2.5966	2.51786	2.29336	2.3032	2.38561	2.47092	2.43973	2.25888	2.17681	3.5275	3.47954	3.06455	3.54759
162	3.38623	3.28206	2.9861	3.11419	3.16368	3.15275	3.22427	2.72469	3.08529	3.73398	4.41425	4.42081	4.67953	4.75703	4.8404	4.22885	4.39604	4.21953	3.19124	3.23083	3.50947	3.43537	3.57565	3.49869	3.48522	3.59887	3.51772	2.64933	2.69373	3.07041	2.96461	3.09184	3.03643	3.03593	3.10397	2.92827	2.45788	2.38471	2.31334	2.35218	2.49346	2.58631	2.55206	2.20548	2.29336	2.75166	3.17833	3.15442	3.71667
163	3.30739	3.41564	3.0929	3.28948	3.2812	3.493	3.37894	2.85884	3.16761	3.49325	3.6715	4.03163	3.57726	4.01417	4.12072	3.68273	3.99064	3.72989	3.4096	3.42439	3.74943	4.29611	3.98612	3.79604	3.47392	3.86638	3.69893	3.10363	3.05776	3.29458	3.77	3.43453	3.39941	3.06126	3.41313	3.24055	2.68775	2.63296	2.38202	2.95012	2.71538	2.77379	2.79571	2.44248	2.44248	2.16879	3.22576	2.62325	2.01912
164	3.29847	3.53463	3.11926	3.31381	3.37231	3.50457	3.48664	2.81608	3.12148	4.23617	4.54491	4.58778	4.43994	4.72307	4.73647	4.13205	4.67487	4.48309	3.36829	3.27669	3.2316	3.11344	3.19811	3.27681	2.9693	3.30271	3.08081	2.94976	2.95182	2.58687	2.73058	2.79099	2.90037	2.65706	2.57807	2.62221	2.31387	2.57229	2.43973	2.3032	2.43775	2.52342	2.35411	2.18893	2.28668	3.25744	4.17508	4.47583	3.78636
165	3.11926	3.19631	2.98923	3.09847	3.29738	3.34361	3.26846	2.80037	3.08867	4.33335	4.76075	4.49023	4.66168	4.84728	4.79824	4.22635	4.61981	4.30631	3.20568	3.39089	3.33646	3.09351	3.38453	3.36361	3.32294	3.22057	3.14262	2.83155	2.84073	2.92286	2.72835	2.82119	2.83139	2.77561	2.81905	2.7007	2.42201	2.44871	2.51851	2.41747	2.45864	2.60342	2.65128	2.31754	2.3865	3.10235	3.74093	3.46124	3.2052
166	3.17624	3.16539	3.01536	3.08063	3.22272	3.36464	3.1364	2.60746	2.93964	3.7305	4.38491	4.6007	3.54133	4.64176	3.7209	3.45332	4.72335	4.34944	3.23363	3.4358	3.9069	3.22692	3.56978	3.38823	3.40849	3.44055	3.48241	2.75568	2.96614	3.42846	2.8651	3.18611	3.11594	3.06976	2.87186	3.08529	2.42773	2.38426	2.58377	2.81006	2.76993	2.97841	2.43457	2.24797	2.3865	2.32274	3.41305	3.66148	2.38917
167	3.07271	3.4195	2.8654	2.92596	3.04698	3.22285	3.03653	2.72366	2.85854	4.07233	4.19145	4.27548	4.1506	4.60837	4.30048	4.02436	4.36162	4.14431	3.33465	4.42204	3.3675	3.24656	3.68494	3.44154	3.39998	3.47813	3.53517	2.83091	4.05759	2.87113	2.73119	3.00087	2.97382	2.74527	2.97566	2.9266	2.64567	3.1918	2.36173	2.46909	2.51288	2.61779	2.5749	2.42975	2.42325	2.7356	3.17026	3.01641	2.6217
168	2.78569	2.9707	2.78923	2.87766	3.01389	3.38175	2.88267	2.70842	2.79379	3.65475	4.47699	3.70842	3.78905	3.90933	4.08537	3.77404	3.80594	3.70133	3.27652	3.62066	3.20554	3.30776	3.3604	3.47363	3.39353	3.16406	3.43735	2.90499	3.07068	2.72957	2.75205	2.85034	3.04864	2.94535	2.77924	2.87011	2.44365	2.4413	2.34044	2.64885	2.51355	2.62583	2.47056	2.25164	2.38828	2.47349	3.69121	2.34733	2.61225
169	3.233	3.95941	3.10295	3.2988	3.2864	3.68192	3.17026	3.03222	3.08565	4.20749	4.53092	4.54027	4.21825	4.82589	4.68269	4.10697	4.54859	4.30734	3.29743	3.75188	3.78204	3.26209	3.71037	3.45561	3.27658	3.914	3.63911	2.84167	3.18639	3.23767	2.80872	3.19989	3.03523	2.71725	3.34811	3.06837	2.54438	2.58292	2.44404	2.42119	2.52114	2.51851	2.42732	2.33995	2.40183	3.12156	3.61779	3.65215	2.83123
170	2.96591	3.06126	2.7839	2.98023	3.03593	3.29634	2.98666	2.72181	2.84834	3.82814	4.28627	3.89621	4.04811	4.24227	3.95359	3.44213	3.92975	3.79215	2.93018	3.46624	3.31529	3.69095	3.36394	3.61426	3.07418	3.20763	3.24192	2.65849	2.97635	2.8412	3.1682	2.69108	3.20844	2.5682	2.76938	2.62014	2.3075	2.33041	2.2878	2.28668	2.37383	2.42651	2.56378	2.26776	2.2349	3.54295	4.17624	3.76919	3.44428
171	3.39742	3.65087	3.07399	3.31921	3.44181	3.55218	3.39331	3.01009	3.18013	3.75507	3.86285	3.57625	3.9439	3.74533	4.05324	3.77925	3.34971	3.62506	2.88677	3.10295	3.00249	2.93298	3.43616	3.16643	3.26676	3.02181	3.13672	2.62221	2.71642	2.58995	2.46982	2.72509	2.76174	2.58035	2.60314	2.67094	2.3248	2.23236	2.25225	2.31069	2.35936	2.53908	2.33445	2.14922	2.24551	2.32118	2.64787	2.37794	2.38066
172	2.86094	2.97035	2.56526	2.58206	2.75377	2.9588	2.80106	2.42975	2.5397	3.60141	4.01394	3.61669	3.71709	4.0729	4.0463	3.59243	3.67847	3.49457	2.81191	3.2971	2.69197	2.58206	3.12646	2.81938	2.58967	2.80312	3.43321	2.53782	2.92169	2.38561	2.31281	2.42284	2.51322	2.22917	2.48572	2.75511	2.1383	2.23172	2.01178	1.91381	2.07188	2.24981	2.09342	2.09691	2.08725	2.42325	2.75166	2.52763	2.56289
173	3.52582	3.67596	3.34034	3.37894	3.26334	3.61558	3.37493	2.95617	3.30492	4.2541	4.51903	4.42987	4.52854	4.7421	4.35597	3.95001	4.5341	4.25747	3.5914	3.58127	3.23565	3.25876	3.51295	3.59794	3.16975	3.12646	3.37671	2.60933	2.41414	2.49831	2.37291	2.50786	2.82364	2.59742	2.50072	2.46575	2.53561	2.53403	2.29502	2.35984	2.74663	2.37107	2.59934	2.4456	2.21219	2.80089	4.13191	3.32366	3.11219
174	3.14098	3.38283	2.85643	3.06164	3.17573	3.23363	3.03019	2.71307	3.00043	4.00314	4.53591	4.14948	4.34656	4.67301	4.22294	4.03028	3.9593	4.12545	3.21418	3.2222	3.08404	2.92583	3.06117	3.13266	2.94792	2.87622	3.18441	2.29226	2.52634	2.51983	2.3865	2.32015	2.59494	2.44091	2.18184	2.50515	2.31069	2.26776	2.15076	2.10037	2.20548	2.28556	2.32377	2.2075	2.23109	4.0521	4.34623	4.02146	4.02235
175	3.40011	3.38211	3.2912	3.37227	4.06408	3.5255	3.10003	3.07031	3.23754	4.42709	4.62469	4.29063	4.30004	4.51433	4.33809	3.94305	4.35793	4.035	3.59561	3.43688	2.92776	3.0305	3.56732	3.22654	3.33836	2.87795	3.33021	2.89182	2.89735	2.40739	2.50379	2.51255	2.71809	2.52988	2.47567	2.56673	2.49066	2.33244	2.21418	2.15987	2.29226	2.42201	2.32736	2.23867	2.17026	4.35467	4.61744	4.2455	4.25821
176	2.99891	3.47034	2.82445	2.91777	3.03693	3.26957	2.92942	2.39794	2.90969	4.07664	4.1514	4.00419	4.09249	4.47004	4.12753	3.89063	4.15606	3.83805	3.4246	3.66001	3.46101	3.31202	3.63528	3.41938	3.2756	3.40006	3.35912	2.84942	2.99848	2.95352	2.75967	2.95303	2.96059	2.67486	2.98989	2.67486	2.65394	2.72222	2.59218	2.50549	2.65944	2.63649	2.61013	2.40483	2.55145	3.56149	3.71644	3.92493	3.59012
177	3.71504	4.11579	3.05144	3.34153	3.30734	3.56274	3.28881	2.8704	3.15122	4.1224	4.53562	4.78739	4.49267	4.96086	4.63512	4.20349	4.86359	4.67663	3.07151	3.22207	3.10577	3.0907	3.69953	3.05038	3.04356	2.91275	3.35488	2.3927	2.46052	2.4609	2.4882	2.76808	2.57749	2.4183	2.36455	2.63649	2.26893	2.28274	2.23426	2.16286	2.23172	2.25947	2.20683	2.14301	2.2266	2.82086	3.52264	3.77435	3.24409
178	3.21239	3.29015	2.95036	3.04591	3.13306	3.29414	3.27468	2.81757	2.92311	3.87988	4.51144	3.74613	3.94869	4.46861	4.14535	3.47954	3.83386	3.86543	3.14768	3.81563	3.06418	3.82236	3.58422	3.83985	3.58569	3.08171	3.47232	2.55388	2.89126	2.44716	2.98543	2.49276	3.19811	2.60043	2.41913	2.58377	2.38471	2.48501	2.40441	2.36549	2.53656	2.70757	2.69592	2.35698	2.30856	2.33244	3.53681	2.35793	2.53908
179	3.38965	3.4068	3.15229	3.40282	3.38806	3.49356	3.39142	2.91328	3.23911	4.88007	4.49949	4.25248	4.5876	4.70698	4.64619	4.04155	4.47945	4.15546	3.55376	3.58698	3.27715	3.41489	3.48316	3.44521	3.45981	3.00775	3.42635	2.83203	2.88067	2.68237	2.67509	2.83091	2.75511	2.84011	2.4514	2.7532	2.29667	2.37475	2.3927	2.37383	2.74253	2.64321	2.67852	2.26834	2.5397	3.77386	3.54728	3.18099	3.0639
180	2.75435	3.04503	2.57432	2.64689	2.74233	2.87419	2.77488	2.37475	2.5682	3.91238	4.15293	3.93601	3.8639	4.20538	3.92729	3.5793	4.00858	3.75377	3.25551	3.2495	3.68753	2.89927	3.83233	3.09175	2.91182	3.74918	3.69452	2.80652	2.89404	3.11511	2.41288	3.20588	2.73878	2.46835	3.23211	3.08018	2.3483	2.40398	2.27875	2.23805	2.37931	2.4843	2.31122	2.13672	2.29994	3.83617	3.96288	3.67557	3.63646
181	3.16271	3.11008	2.64689	2.66605	2.66276	2.8893	2.69745	2.54064	2.4514	4.04622	4.18732	3.9565	4.0898	4.44839	4.15714	3.77859	3.93251	3.83664	3.19548	3.88079	3.07764	3.22161	3.63639	3.29076	3.27236	2.91116	3.29048	2.70969	3.33606	2.50345	2.58631	2.84245	2.80821	2.69042	2.52407	2.46315	2.31016	2.80567	2.25285	2.20003	2.27875	2.43457	2.4133	2.29831	2.23742	3.64217	4.22584	3.7916	3.65079
182	2.92493	3.075	2.83537	2.94522	3.04198	3.12977	2.94263	2.54469	2.8038	3.38048	3.87039	3.96464	3.65631	4.21396	3.77093	3.55739	3.92623	3.78622	3.08609	3.12864	2.99476	3.03971	3.30081	3.4133	3.19728	2.85339	3.07253	2.45217	2.4624	2.3962	2.34976	2.50515	2.56378	2.50037	2.32067	2.41288	2.23679	2.30211	2.19103	2.30535	2.20952	2.40824	2.42284	2.1038	2.2393	3.26729	3.71734	3.94539	3.4232
183	3.10355	3.10729	2.83107	2.99222	3.09569	3.13624	3.07427	2.56585	2.86153	4.14839	4.31945	4.50044	4.60682	4.79251	4.92927	4.25454	4.63969	4.39957	3.47414	3.85503	3.58192	3.14145	3.57478	3.1409	3.19075	3.57559	3.58433	2.81558	3.25255	2.91408	2.49066	2.87303	2.55388	2.60477	2.96591	2.8855	2.54002	2.71496	2.44483	2.49206	2.48144	2.55691	2.54407	2.32991	2.3517	2.83506	3.13822	3.3333	3.38792
184	3.00604	3.65782	2.70135	2.83885	3.00043	3.25888	2.85703	2.59051	2.69745	3.43405	3.89209	4.03674	3.78666	4.22567	4.15261	3.5303	4.09635	3.69241	2.98655	3.33138	2.93651	2.95497	3.17631	3.0739	3.06763	2.87938	2.91474	2.61358	2.82135	2.53782	2.50549	2.6217	2.78176	2.6882	2.45025	2.47349	2.30266	2.40483	2.19451	2.11975	2.18184	2.42243	2.38157	2.29776	2.15534	2.09951	2.26482	2.31281	2.01912
185	3.05824	3.19173	2.80533	2.93437	2.95472	3.10585	3.0054	2.67348	2.79327	4.17145	4.57734	4.53431	4.30958	4.65436	4.66808	4.12244	4.63281	4.25255	3.99231	3.98434	3.83248	3.42874	3.8951	3.5797	3.37305	3.83651	3.66271	3.41876	3.37194	3.16938	2.63799	3.24422	2.88902	2.61278	3.30643	2.94694	2.65801	2.58939	2.42078	2.3865	2.59715	2.47603	2.58799	2.32889	2.42284	2.79865	3.56517	3.37452	2.99454
186	3.30438	3.27955	2.75166	2.90768	3.93478	3.03931	3.06558	3.43937	2.7328	3.89908	4.43864	4.21543	4.41949	4.65579	4.37438	3.76537	4.40905	4.09981	4.42691	3.10329	3.52316	2.96485	3.59528	3.19631	2.87274	3.66205	3.51014	3.90585	2.5832	3.05576	2.51455	2.98677	2.7336	0	0	2.82478	3.09968	2.27761	2.25346	2.30643	2.44716	2.43297	2.40569	2.20276	2.26245	2.10466	3.16286	2.84245	2.95472
187	3.32675	3.56098	2.97909	3.01199	3.29403	3.26963	3.17289	2.85673	3.01953	4.36561	4.60915	4.275	4.47457	4.82357	4.86004	4.30346	4.34934	4.18691	3.64537	3.6913	3.22827	3.41338	3.46015	3.56381	3.42716	3.09621	3.38837	3.45171	3.20071	2.72304	2.87216	2.86481	2.84572	2.81624	2.86034	3.03463	2.6561	2.64616	2.38202	2.60933	2.70948	2.72652	2.77743	2.34292	2.62144	4.13478	4.18047	3.94905	3.53529
188	3.24124	3.26102	3.12164	3.041	3.25924	3.38404	3.19061	2.88508	3.06277	3.95742	4.08285	4.08865	3.93793	4.37732	3.8573	3.98057	4.25965	4.00218	3.10975	3.45102	3.24155	3.17304	3.34124	3.26788	3.26635	3.07022	3.09395	2.63296	2.89749	2.62685	2.59218	2.81624	2.79934	2.73119	2.62737	2.6149	2.58995	2.6486	2.40312	2.52602	2.59605	2.82478	2.67117	2.49866	2.52924	3.85169	3.96816	4.05584	3.5463
189	3.35073	3.40295	3.03383	3.2309	3.38453	3.54036	3.29181	2.94608	3.13258	4.28578	4.43909	4.49284	4.32019	4.59029	4.36848	3.98448	4.46987	4.42588	2.88124	2.84073	2.77048	2.72325	2.96154	2.90255	2.72754	2.71307	2.89927	2.5172	2.46464	2.35793	2.42119	2.50853	2.52146	2.39967	2.40355	2.46613	2.14457	2.23553	2.10037	2.00432	2.11394	2.20071	2.15912	2.21617	2.09167	4.16229	4.25062	4.34598	3.71357
190	3.53106	4.00178	3.25473	3.33006	3.58984	3.75354	3.33885	3.10449	3.21985	4.37092	4.60342	4.43701	4.22429	4.5727	4.40134	3.87146	4.56358	4.22364	3.23007	3.27312	3.51488	3.27761	3.3852	3.43477	3.05748	3.5914	3.344	2.77305	2.81191	3.068	2.68462	2.73679	2.91593	2.47712	3.16754	2.74858	2.28274	2.19103	2.20952	2.10209	2.29502	2.41246	2.39049	2.20548	2.15912	4.1797	4.55805	4.32377	3.93026
191	2.94682	3.27398	2.8002	2.90741	3.12361	3.09473	2.9679	2.73957	2.81938	3.65804	4.33627	4.32135	4.16498	4.46582	4.49729	4.00862	4.6576	3.96497	3.41838	3.4484	3.37236	3.60374	3.6288	3.73022	3.64719	3.37712	3.60895	2.80618	2.7623	2.60531	2.86362	2.82866	2.96567	2.91947	2.71538	2.99826	2.69329	2.54345	2.55509	2.77232	2.78426	2.91062	2.96142	2.55961	2.73838	2.03342	3.22608	3.02979	2.46464
192	2.99067	3.31791	2.89265	3.04385	3.11461	3.20065	3.04208	2.6486	2.86421	4.04313	4.5062	4.28524	3.63025	4.40809	3.87086	3.38386	4.30459	3.9982	3.11644	3.17609	2.94201	2.9852	3.23236	3.17566	3.17034	2.987	3.33491	2.46165	2.80956	2.51654	2.3962	2.62941	2.75358	2.57978	2.47312	2.69723	2.31597	2.36078	2.20344	2.34044	2.40011	2.51222	2.50106	2.27416	2.25888	3.85221	4.33288	4.14345	3.10873
193	3.3485	3.12953	2.85126	3.04346	3.06754	3.17275	3.17077	2.5955	2.89293	4.0579	4.463	4.3346	4.63402	4.60847	4.94633	4.26884	4.3656	4.20311	3.50379	3.34094	3.32879	3.21471	3.51468	3.21794	3.36722	3.53463	3.55136	3.09517	2.94988	2.8707	2.6289	2.89028	2.76305	2.88309	3.04747	2.94988	2.51818	2.41954	2.38292	2.34439	2.43735	2.51255	2.61463	2.37383	2.39005	4.02788	4.35365	4.07862	4.34944
194	3.09916	3.20017	2.73759	2.74174	3.02397	2.93902	2.99739	2.41246	2.82135	3.85464	4.17511	4.01406	4.39365	4.34128	4.66103	4.10056	3.99846	3.79678	3.47979	3.14968	3.23779	3.16643	3.44844	3.19005	3.32894	3.33325	3.41572	2.97428	2.84742	2.79588	2.6549	2.91751	2.71223	2.97139	2.85944	2.8979	2.49415	2.34928	2.32991	2.4261	2.33294	2.48501	2.67279	2.31175	2.31281	3.84435	4.17568	3.72744	4.0436
195	2.92247	3.23357	2.93298	2.93977	3.16009	3.38592	2.9976	2.57171	2.78958	3.92616	4.02261	4.06896	4.14579	4.20741	3.95731	3.77089	4.29355	3.79007	3.38516	3.3969	3.11959	3.08556	3.3893	3.4207	3.32746	3.05671	3.2922	3.04307	3.02253	2.74507	2.82347	2.87186	3.08189	2.94707	2.79309	2.79046	2.51654	2.59079	2.36314	2.37749	2.39226	2.6721	2.72937	2.65394	2.4183	2.4183	2.56673	2.6561	2.67897
196	3.21544	3.28341	2.92091	3.14457	3.20017	3.57043	3.14706	2.74935	2.89584	4.40931	4.40526	4.26973	4.21161	4.92968	4.356	3.94383	4.32233	4.2186	3.03383	3.00839	2.90849	3.4304	3.24017	3.83267	3.29226	2.85824	3.35622	2.74233	2.86049	2.64419	3.02918	2.90942	3.41036	2.79187	2.50819	2.75262	2.32991	2.3032	2.27068	2.28612	2.43217	2.51188	2.39401	2.1854	2.27818	4.06272	4.208	4.06641	3.75603
197	3.18682	3.05192	2.62634	2.78852	2.94768	2.98811	2.93877	2.61331	2.58377	3.96135	5.07893	4.19451	4.3084	4.44162	4.35663	3.89617	4.30246	4.12357	3.5212	2.9467	2.95653	3.08305	3.15305	3.28137	2.91632	3.00325	3.19659	3.09934	2.6248	2.59162	2.63974	2.67256	2.9619	2.44909	2.68124	2.7007	2.33445	2.31911	2.17173	2.0569	2.11394	2.40569	2.31439	2.23553	2.08099	2.62992	4.16091	3.08422	2.99728
198	3.11511	3.19666	2.86894	2.94608	2.94743	3.15685	2.95832	2.68305	2.71244	4.22544	4.75167	4.21373	4.91212	4.64259	5.03358	4.29893	4.23495	4.03278	3.0569	3.12434	2.94176	2.9489	3.25804	3.0771	2.97875	3.0304	3.17609	2.62428	2.84089	2.52699	2.5955	2.79344	2.70757	2.55145	2.59715	2.6561	2.26245	2.38917	2.16361	2.07737	2.32991	2.27704	2.36782	2.21484	2.1651	3.82632	4.52501	4.18808	4.42091
199	3.27346	3.14098	3.02346	3.35464	3.15836	3.68648	3.17063	2.74916	3.01146	4.13216	4.68931	4.36796	4.07528	4.58629	3.95299	3.8032	4.34339	4.05687	3.38538	3.64271	3.2575	3.28595	3.46901	3.44929	3.2349	2.89209	3.44932	2.90241	2.91249	2.64048	2.75929	2.78265	2.93576	2.64345	2.50752	2.82672	2.27875	2.56526	2.29502	2.2492	2.40654	2.43696	2.38337	2.08099	2.24859	3.97644	4.48561	4.16292	3.57145
200	2.88224	3.12016	2.74819	2.9467	3.08973	2.99056	2.99399	2.54438	2.90956	4.03924	4.23373	4.47632	4.39142	4.68269	4.55563	4.03344	4.59232	4.21486	3.03473	3.17246	3.26375	3.13226	3.52016	3.23578	3.11669	3.33511	3.32792	2.52472	2.68597	2.74115	2.57171	2.8957	2.78923	2.62634	2.85703	2.7714	2.273	2.28046	2.28612	2.15761	2.34928	2.50887	2.49589	2.24613	2.30696	3.32838	3.8909	4.26951	3.59162
201	2.96953	3.20358	2.72835	2.84261	2.95207	3.15836	3.03312	2.52179	2.77415	4.13308	4.1585	3.827	4.46869	4.41626	4.54149	4.2735	3.9171	3.67355	3.35941	3.59969	2.99089	3.21781	3.58115	3.33756	3.09934	2.67164	3.25804	2.96059	3.13735	2.37475	2.5286	3.08707	2.71475	2.48001	2.28668	2.67509	2.21418	2.43775	2.35603	2.41246	2.56644	2.5557	2.46798	2.09951	2.34635	3.01849	3.00871	2.39314	3.20303
202	3.15761	3.38494	3.06958	3.15549	3.21125	3.54379	3.15556	2.90674	3.04454	4.27602	4.17229	4.17197	4.49224	4.54063	4.42859	3.96645	4.19695	4.0232	3.09061	2.89694	2.91169	2.94077	3.14667	3.10755	2.99167	2.7478	3.21735	2.56259	2.48394	2.50345	2.37061	2.51587	2.68842	2.39226	2.42406	2.63144	2.20952	2.13593	2.14223	2.19451	2.21748	2.21085	2.24428	2.08991	2.15381	4.00652	3.9836	3.95061	4.06716
203	3.0835	3.15442	2.87245	2.99585	3.10415	3.11893	2.96907	2.45255	2.8423	3.84361	4.25363	3.92993	3.68	4.47955	3.87233	3.55919	3.98109	3.98394	3.21225	3.16732	3.35722	3.22083	3.54416	3.33133	3.34084	3.40436	3.32526	2.58206	2.59715	2.8174	2.67394	2.94571	2.69241	2.69614	2.84834	2.73719	2.50515	2.51687	2.34537	2.41078	2.53845	2.67988	2.60799	2.47712	2.45102	3.82713	4.07764	3.96111	3.54983
204	3.03111	3.08698	2.98767	2.8485	3.04248	3.01336	2.96355	2.64419	2.86228	4.18347	4.50416	4.48618	4.16525	4.72057	4.38644	3.83155	4.656	4.25581	3.36717	3.52943	3.30514	3.34292	3.45954	3.39624	3.28347	3.07151	3.2647	2.78193	2.91315	2.67852	2.61331	2.86243	2.76268	2.74702	2.45788	2.73679	2.54407	2.58518	2.49066	2.76343	2.80482	2.91659	2.66134	2.17246	2.55206	4.03122	4.43522	4.33149	3.66441
205	2.84988	2.89265	2.71202	2.77085	2.75759	2.96602	2.8169	2.50243	2.64023	3.52068	3.91561	3.94651	3.66811	4.19165	3.59649	3.25816	4.15877	3.73787	3.43898	2.98811	3.13098	2.77159	3.15389	3.1038	2.93852	2.69767	2.90902	2.88818	2.57345	2.57374	2.28556	2.46538	2.73038	2.41288	2.37014	2.41372	2.39049	2.21484	2.19797	2.03941	2.18184	2.35555	2.38561	2.20208	2.23553	2.68931	3.55148	3.32196	2.989
206	2.98711	3.03503	2.71579	2.66582	2.82135	2.89804	2.83506	2.44716	2.72263	3.57348	4.0289	3.57165	3.24705	4.03013	3.52339	3.08368	3.68176	3.42251	3.37639	3.46475	3.55757	3.12735	3.63473	3.29137	3.17384	3.44836	3.60217	2.88252	2.98543	2.96485	2.69395	3.14286	2.95725	2.70372	2.99211	2.95617	2.29557	2.35459	2.29226	2.27473	2.47276	2.53371	2.42488	2.31806	2.28274	3.60703	3.97498	3.66285	2.72284
207	2.95892	3.31022	2.7666	2.9312	2.95617	3.14035	2.96367	2.44012	2.77122	3.46255	3.19769	3.57095	3.5088	3.76003	3.60638	3.23376	3.61716	3.28143	3.26817	3.1181	2.84136	3.12074	3.29776	3.11851	3.21032	2.83916	3.24957	3.01336	2.75128	2.48572	2.46277	2.65634	2.73937	2.72181	2.42078	2.58263	2.41747	2.42651	2.25527	2.45025	2.37291	2.58433	2.60152	2.26067	2.40739	2.34439	2.71054	3.11569	2.59467
208	2.617	2.71642	2.59605	2.60799	2.75301	2.82331	2.77214	2.43257	2.52795	3.82142	4.70671	4.47732	3.87665	4.70071	4.15378	3.61844	4.42354	4.06096	2.68686	2.62737	3.06874	2.77525	2.88579	2.9941	2.7839	2.90539	3.36722	2.4133	2.37931	2.67783	2.41288	2.47567	2.74174	2.41414	2.62531	2.80652	2.12303	2.19934	2.18184	2.09342	2.05595	2.25888	2.20817	2.20615	2.13114	3.30471	4.17038	4.40269	3.74652
209	3.0943	3.11478	2.74993	2.74916	2.79484	3.03181	2.9707	2.68909	2.73759	3.33806	4.10536	4.4284	4.047	4.54963	4.0753	3.79433	4.53179	4.2693	3.50345	3.26204	3.63979	3.3502	3.7391	3.46165	3.32268	3.65229	3.7647	3.00903	2.80889	3.04434	2.76061	3.15152	3.03131	2.7653	3.0728	3.14976	2.51388	2.4014	2.45712	2.60557	2.60097	2.72181	2.55084	2.23992	2.30157	2.90227	3.94702	4.36647	3.82646
210	2.93877	2.84011	2.42732	2.58771	2.40054	2.84479	2.58206	2.32222	2.35936	3.5441	4.07251	3.88888	3.86366	4.2379	3.90522	3.28702	4.13355	3.68728	3.17681	3.21039	3.20187	3.32098	3.63319	3.56235	3.37484	2.95219	3.16212	2.59134	2.78993	2.70437	2.74566	2.94064	2.82217	2.71788	2.68775	2.71181	2.47422	2.45939	2.65658	2.47893	2.90309	2.88705	2.74488	2.23805	2.58064	2.41539	3.53393	2.9987	2.49276
211	3.20262	3.57484	2.82607	2.91882	3.05937	3.08395	3.01252	2.73819	2.91986	3.91648	3.43842	3.75584	3.94328	4.56987	4.138	3.57281	3.89048	3.7052	2.92195	3.20023	3.34557	3.30233	3.71189	3.49738	3.16783	3.38748	3.21511	2.61542	2.83171	2.77887	2.72057	3.10089	3.07408	2.74312	2.86064	2.62454	2.06352	2.18823	2.09255	2.05404	2.10551	2.33092	2.09342	2.11227	2.04139	3.73048	3.17609	3.5836	3.75243
212	2.66299	2.61962	2.4537	2.56761	2.54623	2.7332	2.60423	2.25103	2.46464	4.21597	4.2914	4.19162	3.84078	4.5122	4.22141	3.86415	4.36735	4.07971	3.01766	3.31497	2.97428	2.92827	3.16099	3.10072	2.954	2.76753	3.31159	2.60016	2.74233	2.43377	2.30856	2.59824	2.69197	2.51587	2.41954	2.68462	2.20615	2.2014	2.07188	2.10551	2.21152	2.36078	2.17826	2.15761	2.09691	4.09035	4.17937	4.21958	3.64031
213	2.9834	3.06865	3.06343	3.02119	3.03322	3.19742	3.01515	2.75626	2.95773	3.16039	4.00455	3.6193	3.8817	3.94159	4.05236	3.66506	3.5972	3.55573	3.3955	3.27852	3.32077	3.24852	3.36917	3.38961	3.28041	3.19257	3.35396	2.76042	2.47748	2.84136	2.41954	2.53529	2.58206	2.47056	2.7623	2.4889	2.42529	2.34635	2.39358	2.47056	2.42975	2.68124	2.51983	2.39751	2.5231	2.62273	2.60043	2.19033	2.29831
214	3.38748	3.73823	3.25042	3.35112	3.44871	3.3747	3.319	2.80482	3.15114	4.02619	4.54564	4.29648	4.08483	4.77129	4.21378	3.8614	4.2457	4.16292	3.43791	3.48834	3.66063	3.03181	3.99216	3.12791	3.0589	3.63139	3.5699	2.7747	2.92583	3.15259	2.41581	3.31869	2.6561	2.50718	3.03443	2.96708	2.22917	2.3483	2.11478	2.17099	2.70265	2.38828	2.20952	2.18398	2.13988	2.50106	3.93488	3.13106	2.63347
215	3.02088	3.01189	2.94878	3.01115	3.12759	3.14019	3.15897	2.57229	3.04159	4.07587	4.46249	4.36712	4.28905	4.64395	4.27032	4.05296	4.4108	4.20129	3.2566	3.47965	3.12573	3.15844	3.44979	3.30632	3.22789	3.13178	3.46277	2.71265	2.93069	2.66417	2.55781	2.76324	2.85597	2.68079	2.66464	2.87361	2.31175	2.42651	2.21551	2.2014	2.32118	2.41706	2.37245	2.26186	2.25164	2.60342	3.26132	2.95809	2.74702
216	3.12377	3.22421	2.77397	2.8886	2.90159	3.31244	3.06744	2.76287	2.87953	3.79638	4.2631	4.19576	4.02133	4.49427	4.10314	3.94838	4.11413	3.93143	3.08734	3.56905	3.68498	2.99123	3.76727	3.23867	3.08858	3.67203	3.62946	2.46945	2.94694	3.07473	2.47857	2.95134	2.86124	2.59467	3.12033	2.94731	2.41664	2.33945	2.47239	2.43854	2.72591	2.68953	2.62221	2.16658	2.50379	2.36126	2.9843	2.68372	2.12548
217	2.95109	3.15359	2.76305	2.96213	3.02999	2.99935	3.00881	2.75492	2.88621	4.29789	4.62598	4.60231	4.119	4.63008	4.41598	4.0136	4.54789	4.37837	3.82747	3.13996	3.39102	2.82217	3.7473	3.1056	2.88874	3.40543	3.59841	3.30508	2.70479	2.87011	2.39967	3.1827	2.57663	2.37749	2.8979	2.96154	2.37429	2.15609	2.17754	2.06258	2.11727	2.19797	2.17609	2.11975	2.13593	4.08207	4.17664	4.42298	3.59486
218	2.95472	3.39362	2.44871	2.53148	2.64444	2.69152	2.61463	2.26126	2.38694	4.20067	4.48024	4.30553	3.92773	4.71115	4.02817	3.66885	4.404	4.12724	3.1642	3.74359	3.81106	2.84773	4.00737	3.08395	2.93764	3.98338	3.74219	2.73838	3.24298	3.24944	2.42078	3.35425	2.65176	2.51818	3.39738	3.14223	2.06819	2.23742	2.11893	2.0086	2.12222	2.19173	2.15836	2.24117	2.04336	3.87113	3.78916	4.27701	3.67904
219	2.82737	2.83123	2.62531	2.80516	2.74799	2.96988	2.94559	2.52472	2.79344	4.20194	4.5413	4.67673	4.34293	4.66249	4.50356	4.03053	4.81289	4.42128	3.50413	3.21411	3.35435	3.51481	3.4838	3.6996	3.31117	3.43545	3.35078	2.97749	2.7255	2.81889	2.81657	2.83711	3.02459	2.71096	2.9312	2.71096	2.30211	2.32838	2.13988	2.14301	2.20003	2.34143	2.34094	2.25103	2.17099	4.11999	4.12672	4.26418	3.932
220	3.01242	3.29661	2.81954	2.88409	3.00604	3.13402	3.09307	2.70927	2.88324	3.70118	4.16014	3.81461	3.60165	4.19862	3.7175	3.52462	3.86845	3.53567	3.47276	3.47228	3.21603	3.12767	3.4302	3.32274	3.37831	3.09043	3.30239	2.60692	2.71767	2.48144	2.58602	2.58771	2.7591	2.5195	2.54251	2.60584	2.59134	2.52114	2.38382	2.60206	2.50954	2.67669	2.66464	2.43894	2.562	3.47323	3.86524	3.75724	3.45385
221	3.24865	3.43941	3.0408	3.13194	3.31144	3.3295	3.36642	2.85839	3.14504	3.43032	4.17076	3.96845	3.71408	4.26764	3.78544	3.39876	4.07604	3.69236	3.41776	3.45954	3.18163	3.24304	3.49606	3.27138	3.20608	3.21418	3.48087	2.62351	2.69329	2.55449	2.58827	2.55053	2.7214	2.55328	2.51687	2.6844	2.32531	2.33294	2.22076	2.35315	2.30803	2.48359	2.46872	2.24797	2.20208	3.1241	3.69305	3.8692	3.47114
222	3.52724	3.43233	2.56673	2.78657	2.87245	3.21524	2.85778	2.56937	2.68372	3.99116	4.40964	4.42034	4.11954	4.40896	4.29498	3.87798	4.39308	3.95963	3.38012	3.32669	3.5992	2.97852	3.45958	3.26541	3.02274	3.66177	3.4125	2.75967	2.67394	3.03181	2.40697	2.68574	2.78301	2.49346	3.1469	2.74036	2.38112	2.41747	2.266	2.29612	2.35122	2.36922	2.36689	2.33895	2.27242	2.45484	3.02857	3.07041	2.62839
223	3.08964	3.04493	2.62608	2.66839	2.79239	3.5197	2.76023	2.53212	2.52956	3.41522	4.16054	3.79484	3.71854	4.38815	3.85129	3.6249	4.00047	3.70541	3.07151	3.03653	2.80516	2.87752	3.18199	3.13033	2.89735	2.66229	3.38395	2.57142	2.63523	2.33345	2.29557	2.47494	2.72202	2.55145	2.32634	2.68079	2.0728	2.2075	2.08189	1.96142	2.07737	2.40569	2.24736	2.15685	2.15076	2.90214	4.05174	3.72632	2.98114
224	3.21689	3.22246	2.81872	2.97255	3.04287	3.03663	2.97405	2.65249	2.78693	4.08064	4.40093	4.62727	4.51449	4.87708	4.74457	4.13445	4.71222	4.30852	3.57597	3.95519	3.25394	3.15836	3.44801	3.39032	3.38859	3.26411	3.27795	3.0936	3.40153	2.66417	2.67624	2.8264	2.8485	2.7364	2.76975	2.66885	2.39707	2.499	2.36314	2.23172	2.49171	2.45902	2.35889	2.19521	2.23236	2.75012	3.33052	3.47114	3.11611
225	2.96367	2.92737	2.72997	2.8293	2.90309	3.25358	2.89708	2.45446	2.7116	3.89393	4.12217	4.06783	3.95446	4.33177	3.92057	3.55413	4.23583	3.83089	3.00227	3.16024	3.28398	3.00087	3.59195	3.36843	3.04737	3.40402	3.12099	2.5611	2.72243	2.84214	2.60206	3.1345	2.92195	2.62634	2.91619	2.68011	2.17898	2.37245	2.19103	2.08636	2.36267	2.42119	2.33294	2.21352	2.07188	2.29447	2.9489	2.77996	2.59988
226	3.23647	3.51182	3.06837	3.27795	3.27277	3.34567	3.23729	2.70991	3.23388	4.37206	4.17075	4.6046	4.21175	4.59543	4.62586	4.23982	4.60713	4.23058	3.09587	3.21332	2.97313	2.9196	3.14192	3.09447	3.11444	2.94226	3.40926	2.6149	2.72876	2.50515	2.49206	2.58659	2.64763	2.59134	2.49346	2.79796	2.34733	2.25164	2.2492	2.17319	2.19934	2.30643	2.25888	2.15761	2.33646	2.53813	2.30481	3.20493	2.38739
227	3.15122	3.17522	2.80243	2.92673	2.99891	2.99651	3.04591	2.58092	2.84556	3.47407	4.23917	4.3071	3.82109	4.27411	4.09902	3.86109	4.26082	3.88057	3.19243	3.12336	3.19145	3.16487	3.36949	3.34694	3.25139	3.02551	3.3251	2.65634	2.68664	2.69984	2.64885	2.83155	2.77797	2.67463	2.58178	2.86034	2.4112	2.36455	2.38872	2.54808	2.64836	2.63043	2.62634	2.26776	2.45179	3.29215	3.84963	4.13738	3.21032
228	3.13306	3.47015	2.80787	3.02847	3.04902	3.22621	3.03322	2.56496	2.9326	4.07482	4.54201	4.29738	4.07287	4.75255	4.2892	3.83689	4.41254	4.20342	3.50833	4.06527	3.66422	3.56682	3.90511	3.64972	3.54531	3.64963	3.77666	3.21551	3.60713	3.16294	3.16054	3.44832	3.29792	3.18554	3.1567	3.30465	2.73179	2.71725	2.58911	2.74954	2.915	2.86392	2.95641	2.45025	2.51654	3.61178	4.38037	4.03459	3.51115
229	2.93311	2.96638	2.66394	2.78068	2.87274	2.96071	2.88067	2.57749	2.67486	3.76118	4.15447	4.10428	3.95694	4.24288	4.18917	3.87181	4.044	3.84977	2.96942	3.19742	3.12937	2.94596	3.49841	3.02643	2.92916	3.15753	3.14153	2.54747	2.78675	2.64738	2.51021	2.96638	2.67715	2.48961	2.67532	2.63974	2.22011	2.36642	2.1383	2.11561	2.28217	2.32015	2.19866	2.16286	2.13434	3.4558	3.76183	4.00393	3.48785
230	2.99629	3.03161	2.66769	2.86555	2.94682	3.11135	3.04366	2.36408	2.75626	3.63983	4.21855	4.07291	3.97884	4.47373	3.89443	4.02515	4.23046	3.94424	3.23255	3.11294	3.0525	3.10924	3.33491	3.26269	3.2449	3.09864	3.35722	2.60719	2.56289	2.49206	2.43297	2.63195	2.72835	2.45561	2.5286	2.63043	2.38202	2.41497	2.2014	2.23045	2.22141	2.45977	2.26423	2.24304	2.31702	3.25941	3.95677	3.92134	3.35454
231	2.69108	2.85643	2.53212	2.59051	2.70757	2.85491	2.6637	2.42935	2.54593	2.92621	3.97332	3.96218	3.76677	4.01471	3.83467	3.48277	4.08481	3.72444	3.6066	2.81308	2.75853	2.66978	3.07509	3.00335	2.79274	2.71096	2.90889	2.92801	2.49066	2.36173	2.29336	2.48608	2.65992	2.41622	2.45712	2.43616	2.73199	2.20071	2.06633	1.98453	2.18113	2.28668	2.20344	2.13194	1.96497	2.62966	3.0303	4.01774	3.24699
232	2.76511	3.05909	2.52407	2.73159	2.74877	2.90915	2.61172	2.33143	2.68462	4.35586	4.2668	3.73836	4.23831	4.13955	4.31354	3.83533	3.7649	3.54821	3.73169	3.37585	2.9425	2.93361	3.26682	3.2719	3.03922	2.79379	3.51375	3.24291	2.95641	2.54314	2.43217	2.64271	2.82946	2.4889	2.48855	2.87274	2.26304	2.21683	2.16435	2.01284	2.18184	2.31228	2.21352	2.13988	2.1959	2.9235	3.16047	2.13672	2.35025
233	3.22544	3.21365	2.56673	2.7767	2.82135	3.10924	2.74056	2.4261	2.51055	3.90099	4.38167	4.37638	4.19879	4.56385	4.39348	3.8979	4.46454	4.14493	3.80482	3.12564	3.95908	3.65099	3.74531	3.75099	3.47487	4.15026	3.81598	3.44358	2.82785	3.45969	3.05317	3.18667	3.24711	3.08902	3.70834	3.25406	2.75243	2.45637	2.31439	2.38694	2.46798	2.61172	2.64885	2.48643	2.37291	2.41913	3.86925	3.05115	2.68417
234	3.71339	3.65658	3.05814	2.95243	3.13862	3.18448	3.11983	2.87216	3.00368	3.83653	4.33259	4.63488	4.19461	4.61618	4.56071	4.20157	4.74233	4.29998	3.35184	3.37356	3.46538	3.17391	3.5904	3.51561	3.25816	3.41776	3.30696	2.83378	2.79449	2.93802	2.7767	2.84665	2.92583	2.8169	2.88804	2.72119	2.5832	2.50345	2.52634	2.57663	2.61831	2.71746	2.65006	2.20952	2.5611	3.65193	4.17653	4.51319	3.95562
[truncated: 104 more columns]

## Sheet: Supplemental Figure 2
		Detection	Antigen	Fold change	pval
		IgM	CG2	0.11275	0.158916
		IgM	CG1	0.163421	0.282109
		IgM	3p gB	0.061983	0.0723803
		IgM	GSK pentamer	0.0966047	0.197907
		IgM	GSK gB	0.149136	0.209715
		IgM	UT Pentamer	0.435898	1.31715
		IgM	Native Antigen pentamer	0.184105	0.641914
		IgM	UT gB	0.143087	0.178049
		IgM	Sino gB	-0.402823	0.537374
		IgG	CG2	-0.171154	0.40112
		IgG	CG1	0.0715335	0.178088
		IgG	3p gB	0.228219	0.943196
		IgG	GSK pentamer	0.235325	0.61291
		IgG	GSK gB	0.177992	0.969853
		IgG	UT Pentamer	0.216331	0.584466
		IgG	Native Antigen pentamer	-0.115594	0.382165
		IgG	UT gB	0.30728	1.53793
		IgG	Sino gB	0.00147347	0.00299936
		IgA	CG2	-1.28782	2.36607
		IgA	CG1	0.0889781	0.120761
		IgA	3p gB	-0.279675	0.472002
		IgA	GSK pentamer	0.0162927	0.0304682
		IgA	GSK gB	-0.326829	0.727966
		IgA	UT Pentamer	0.0662358	0.147644
		IgA	Native Antigen pentamer	-0.0403278	0.119967
		IgA	UT gB	-0.244836	0.378578
		IgA	Sino gB	-0.245327	0.528085
		IgA1	CG2	-1.26695	2.34394
		IgA1	CG1	0.1255	0.156731
		IgA1	3p gB	-0.25572	0.41318
		IgA1	GSK pentamer	0.706685	0.518485
		IgA1	GSK gB	-1.47517	0.545919
		IgA1	UT Pentamer	1.27804	0.520301
		IgA1	Native Antigen pentamer	-0.0942052	0.30211
		IgA1	UT gB	-1.74531	0.508246
		IgA1	Sino gB	-0.275274	0.485017
		IgA2	CG2	-1.56544	1.58297
		IgA2	CG1	-0.75434	0.369706
		IgA2	3p gB	-0.40411	0.533162
		IgA2	GSK pentamer	0.055386	0.161414
		IgA2	GSK gB	-0.516252	0.888973
		IgA2	UT Pentamer	0.05015	0.103167
		IgA2	Native Antigen pentamer	-0.0331052	0.0951906
		IgA2	UT gB	-0.330553	0.294799
		IgA2	Sino gB	-0.333335	0.670224
		IgG1	CG2	-0.193615	0.246776
		IgG1	CG1	-0.114708	0.205997
		IgG1	3p gB	0.231264	0.430539
		IgG1	GSK pentamer	0.337463	0.423004
		IgG1	GSK gB	0.199591	0.459752
		IgG1	UT Pentamer	0.404975	0.650836
		IgG1	Native Antigen pentamer	-0.109265	0.167895
		IgG1	UT gB	0.325769	0.717552
		IgG1	Sino gB	0.0944504	0.15052
		IgG2	CG2	-0.646419	0.296655
		IgG2	CG1	-0.678628	0.775572
		IgG2	3p gB	-0.311758	0.63899
		IgG2	GSK pentamer	0.358519	0.47796
		IgG2	GSK gB	-0.63842	0.857455
		IgG2	UT Pentamer	0.160927	0.269066
		IgG2	Native Antigen pentamer	-0.222137	1.07728
		IgG2	UT gB	0.165655	0.0428415
		IgG2	Sino gB	-0.26094	0.593657
		IgG3	CG2	0.462109	0.440607
		IgG3	CG1	1.65218	3.19368
		IgG3	3p gB	0.0479133	0.0520509
		IgG3	GSK pentamer	0.0374073	0.0646084
		IgG3	GSK gB	-0.191826	0.257494
		IgG3	UT Pentamer	-0.184775	0.437176
		IgG3	Native Antigen pentamer	-0.0449795	0.0653526
		IgG3	UT gB	0.546348	1.5016
		IgG3	Sino gB	-0.187889	0.216243
		IgG4	CG2	0.355341	0.639371
		IgG4	CG1	0.287938	0.937311
		IgG4	3p gB	0.230481	0.555949
		IgG4	GSK pentamer	0.383246	0.630534
		IgG4	GSK gB	1.98982	0.604391
		IgG4	UT Pentamer	0.346947	0.542324
		IgG4	Native Antigen pentamer	0.450417	0.508639
		IgG4	UT gB	0.21307	0.604624
		IgG4	Sino gB	0.387427	0.508022
		FcAR	CG2	-0.799453	1.75283
		FcAR	CG1	0.0298666	0.0428108
		FcAR	3p gB	-0.217405	0.41115
		FcAR	GSK pentamer	0.0952426	0.295575
		FcAR	GSK gB	-0.218078	0.457245
		FcAR	UT Pentamer	-0.146956	0.527617
		FcAR	Native Antigen pentamer	-0.0840471	0.187587
		FcAR	UT gB	-0.357993	0.575451
		FcAR	Sino gB	-0.144277	0.275426
		FcgR2AH	CG2	-0.256471	0.603955
		FcgR2AH	CG1	-0.0434056	0.115464
		FcgR2AH	3p gB	0.211335	0.742312
		FcgR2AH	GSK pentamer	0.0464849	0.069356
		FcgR2AH	GSK gB	0.145735	0.808889
		FcgR2AH	UT Pentamer	0.0934569	0.213233
		FcgR2AH	Native Antigen pentamer	-0.0856467	0.136001
		FcgR2AH	UT gB	0.197988	0.83615
		FcgR2AH	Sino gB	0.0669667	0.0884169
		FcgR2B	CG2	-0.338779	0.441838
		FcgR2B	CG1	0.122163	0.206378
		FcgR2B	3p gB	0.422535	1.06382
		FcgR2B	GSK pentamer	0.35163	0.500307
		FcgR2B	GSK gB	0.339373	1.53109
		FcgR2B	UT Pentamer	0.264311	0.57276
		FcgR2B	Native Antigen pentamer	0.211708	0.321783
		FcgR2B	UT gB	0.471203	1.67027
		FcgR2B	Sino gB	0.0644494	0.0343015
		FcgR2AR	CG2	-0.303796	0.65909
		FcgR2AR	CG1	0.0265006	0.0618507
		FcgR2AR	3p gB	0.207945	0.694446
		FcgR2AR	GSK pentamer	-0.012579	0.0169636
		FcgR2AR	GSK gB	0.204022	1.31321
		FcgR2AR	UT Pentamer	0.124206	0.293003
		FcgR2AR	Native Antigen pentamer	-0.011915	0.0167354
		FcgR2AR	UT gB	0.227693	1.03852
		FcgR2AR	Sino gB	0.052554	0.0616212
		C1q	CG2	0.0517763	0.080895
		C1q	CG1	0.594131	2.03969
		C1q	3p gB	0.373462	0.975496
		C1q	GSK pentamer	0.0767185	0.193022
		C1q	GSK gB	0.263781	0.792936
		C1q	UT Pentamer	0.011468	0.0742551
		C1q	Native Antigen pentamer	0.0244529	0.0515553
		C1q	UT gB	0.391831	0.950958
		C1q	Sino gB	-0.419091	0.4216
		FcgR3AV	CG2	-0.303444	0.857617
		FcgR3AV	CG1	0.00585155	0.012462
		FcgR3AV	3p gB	0.175727	0.673461
		FcgR3AV	GSK pentamer	0.0865699	0.186407
		FcgR3AV	GSK gB	0.180138	1.16013
		FcgR3AV	UT Pentamer	0.200401	0.713622
		FcgR3AV	Native Antigen pentamer	-0.00315547	0.00454712
		FcgR3AV	UT gB	0.20072	1.10148
		FcgR3AV	Sino gB	0.0254813	0.0394806
		FcgR3AF	CG2	-0.397432	0.819504
		FcgR3AF	CG1	-0.0195777	0.0341426
		FcgR3AF	3p gB	0.158769	0.435386
		FcgR3AF	GSK pentamer	-0.00948763	0.0149267
		FcgR3AF	GSK gB	0.115385	0.479886
		FcgR3AF	UT Pentamer	0.0746964	0.165174
		FcgR3AF	Native Antigen pentamer	-0.092015	0.131117
		FcgR3AF	UT gB	0.171187	0.641268
		FcgR3AF	Sino gB	-0.13215	0.159541
		FcgR3BNA2	CG2	-0.331119	0.455241
		FcgR3BNA2	CG1	0.00869647	0.0121167
		FcgR3BNA2	3p gB	0.187837	0.393547
		FcgR3BNA2	GSK pentamer	-0.0590033	0.0784201
		FcgR3BNA2	GSK gB	0.0984755	0.302983
		FcgR3BNA2	UT Pentamer	-0.0197131	0.0319394
		FcgR3BNA2	Native Antigen pentamer	-0.168052	0.173819
		FcgR3BNA2	UT gB	0.173557	0.506601
		FcgR3BNA2	Sino gB	-0.0241333	0.0177785

## Sheet: Supplemental Figure 3
		Detection	Antigen	Fold change	pval
		IgM	CG2	-0.335016	0.620436
		IgM	CG1	-0.29485	0.618631
		IgM	3p gB	-0.396988	0.666764
		IgM	UT Pentamer	0.118642	0.202891
		IgM	Native Antigen pentamer	-0.14282	0.325974
		IgM	UT gB	-0.329337	0.519223
		IgM	Sino gB	-0.88282	1.46332
		IgG	CG2	-0.551923	1.26818
		IgG	CG1	-0.0730371	0.120889
		IgG	3p gB	0.211778	0.662301
		IgG	UT Pentamer	-0.15605	0.27011
		IgG	Native Antigen pentamer	-0.364714	1.06345
		IgG	UT gB	0.246662	0.922149
		IgG	Sino gB	-0.00605209	0.0104693
		IgA	CG2	-1.84208	3.37854
		IgA	CG1	-0.334822	0.575111
		IgA	3p gB	-0.637855	1.16378
		IgA	UT Pentamer	-0.225324	0.488512
		IgA	Native Antigen pentamer	-0.318656	1.09739
		IgA	UT gB	-0.608562	1.0907
		IgA	Sino gB	-0.542782	1.12833
		IgA1	CG2	-1.81439	3.45608
		IgA1	CG1	-0.304861	0.425272
		IgA1	3p gB	-0.629221	1.14809
		IgA1	UT Pentamer	1.1574	0.430649
		IgA1	Native Antigen pentamer	-0.39928	1.60829
		IgA1	UT gB	-2.25554	0.556771
		IgA1	Sino gB	-0.622761	1.11055
		IgA2	CG2	-2.12998	1.93419
		IgA2	CG1	-1.25268	0.565875
		IgA2	3p gB	-0.809361	0.909107
		IgA2	UT Pentamer	-0.155461	0.274743
		IgA2	Native Antigen pentamer	-0.263418	0.820806
		IgA2	UT gB	-0.764216	0.646345
		IgA2	Sino gB	-0.666817	1.00502
		IgG1	CG2	-0.55104	0.561759
		IgG1	CG1	-0.360295	0.534063
		IgG1	3p gB	0.354988	0.539813
		IgG1	UT Pentamer	0.123293	0.112465
		IgG1	Native Antigen pentamer	-0.192711	0.189767
		IgG1	UT gB	0.37078	0.63334
		IgG1	Sino gB	0.317188	0.440451
		IgG2	CG2	-0.977585	0.30189
		IgG2	CG1	-0.873015	0.539987
		IgG2	3p gB	0.0959814	0.289589
		IgG2	UT Pentamer	-0.00752594	0.015822
		IgG2	Native Antigen pentamer	-0.258285	0.807997
		IgG2	UT gB	0.0425308	0.101128
		IgG2	Sino gB	-0.0211565	0.0441969
		IgG3	CG2	0.171513	0.111964
		IgG3	CG1	2.07326	3.33566
		IgG3	3p gB	0.64618	1.43938
		IgG3	UT Pentamer	-0.497673	0.836515
		IgG3	Native Antigen pentamer	-0.384179	0.550962
		IgG3	UT gB	0.432306	1.02849
		IgG3	Sino gB	-0.58567	0.603682
		IgG4	CG2	0.458677	0.633724
		IgG4	CG1	0.403691	1.01672
		IgG4	3p gB	0.359782	0.686759
		IgG4	UT Pentamer	0.448047	0.528631
		IgG4	Native Antigen pentamer	0.593702	0.51908
		IgG4	UT gB	0.338653	0.756653
		IgG4	Sino gB	0.518796	0.525662
		FcAR	CG2	-1.31111	3.23977
		FcAR	CG1	-0.369679	0.800741
		FcAR	3p gB	-0.563579	1.36775
		FcAR	UT Pentamer	0.0918805	0.184029
		FcAR	Native Antigen pentamer	-0.443844	1.13314
		FcAR	UT gB	-0.711253	1.22307
		FcAR	Sino gB	-0.432055	0.974199
		FcgR2AH	CG2	-0.604977	1.30108
		FcgR2AH	CG1	-0.127645	0.276385
		FcgR2AH	3p gB	0.182886	0.482203
		FcgR2AH	UT Pentamer	-0.267173	0.549696
		FcgR2AH	Native Antigen pentamer	-0.55308	0.912108
		FcgR2AH	UT gB	0.0786476	0.21804
		FcgR2AH	Sino gB	0.0468678	0.0482386
		FcgR2B	CG2	-0.877637	1.04292
		FcgR2B	CG1	-0.00580443	0.00541032
		FcgR2B	3p gB	0.508802	1.12104
		FcgR2B	UT Pentamer	-0.172759	0.252729
		FcgR2B	Native Antigen pentamer	-0.0511158	0.0491938
		FcgR2B	UT gB	0.334124	0.847703
		FcgR2B	Sino gB	0.422962	0.277531
		FcgR2AR	CG2	-0.699656	1.30066
		FcgR2AR	CG1	-0.0262555	0.0434138
		FcgR2AR	3p gB	0.196984	0.505609
		FcgR2AR	UT Pentamer	-0.248039	0.487754
		FcgR2AR	Native Antigen pentamer	-0.504295	0.816667
		FcgR2AR	UT gB	0.11747	0.36479
		FcgR2AR	Sino gB	0.0605973	0.0571749
		C1q	CG2	-0.299926	0.462093
		C1q	CG1	0.312463	0.565483
		C1q	3p gB	0.421063	1.06438
		C1q	UT Pentamer	0.0276697	0.142372
		C1q	Native Antigen pentamer	-0.151209	0.291478
		C1q	UT gB	0.172838	0.301271
		C1q	Sino gB	-0.343843	0.326598
		FcgR3AV	CG2	-0.544999	1.13926
		FcgR3AV	CG1	0.0308045	0.0449956
		FcgR3AV	3p gB	0.227468	0.710721
		FcgR3AV	UT Pentamer	-0.0181987	0.0314102
		FcgR3AV	Native Antigen pentamer	-0.323563	0.486641
		FcgR3AV	UT gB	0.201736	0.824841
		FcgR3AV	Sino gB	0.143197	0.193465
		FcgR3AF	CG2	-0.751367	1.01514
		FcgR3AF	CG1	0.0259447	0.02775
		FcgR3AF	3p gB	0.329105	0.809448
		FcgR3AF	UT Pentamer	-0.169013	0.285918
		FcgR3AF	Native Antigen pentamer	-0.442303	0.521829
		FcgR3AF	UT gB	0.217114	0.610879
		FcgR3AF	Sino gB	0.229975	0.200112
		FcgR3BNA2	CG2	-0.870791	0.935976
		FcgR3BNA2	CG1	0.0467107	0.0411076
		FcgR3BNA2	3p gB	0.418805	0.819473
		FcgR3BNA2	UT Pentamer	-0.363199	0.60363
		FcgR3BNA2	Native Antigen pentamer	-0.487839	0.402314
		FcgR3BNA2	UT gB	0.219326	0.50975
		FcgR3BNA2	Sino gB	0.431798	0.265758

## Sheet: Supplemental Figure 4
		Primary					Chronic
		Detection	Antigen	Fold change	pval		Detection	Antigen	Fold change	pval
		IgM	CG2	-0.131847	0.177109		IgM	CG2	-0.237165	0.306133
		IgM	CG1	-0.352413	0.587876		IgM	CG1	0.157332	0.205956
		IgM	3p gB	-0.343127	0.414047		IgM	3p gB	-0.0662926	0.0732457
		IgM	GSK pentamer	-0.0358835	0.0467705		IgM	GSK pentamer	0.355749	0.466117
		IgM	GSK gB	-0.304487	0.363063		IgM	GSK gB	0.129007	0.214332
		IgM	UT Pentamer	0.300966	0.522907		IgM	UT Pentamer	0.0260316	0.0258992
		IgM	Native Antigen pentamer	-0.0547599	0.0890902		IgM	Native Antigen pentamer	0.0250595	0.026648
		IgM	UT gB	-0.315307	0.372223		IgM	UT gB	-0.0280274	0.0279226
		IgM	Sino gB	-0.810868	0.936905		IgM	Sino gB	-0.130215	0.179944
		IgG	CG2	-0.459368	0.68963		IgG	CG2	-0.0851242	0.0952002
		IgG	CG1	0.111384	0.156378		IgG	CG1	-0.354484	0.547072
		IgG	3p gB	0.347401	1.00647		IgG	3p gB	0.0455934	0.0646453
		IgG	GSK pentamer	-0.236994	0.316801		IgG	GSK pentamer	0.153106	0.212021
		IgG	GSK gB	0.227815	0.676711		IgG	GSK gB	0.146551	0.238444
		IgG	UT Pentamer	-0.199385	0.274169		IgG	UT Pentamer	0.379604	0.491178
		IgG	Native Antigen pentamer	-0.441717	0.862007		IgG	Native Antigen pentamer	0.147565	0.256499
		IgG	UT gB	0.353942	1.19417		IgG	UT gB	0.0358467	0.0549085
		IgG	Sino gB	0.260714	0.568236		IgG	Sino gB	-0.0322314	0.0457248
		IgA	CG2	-1.82399	1.85104		IgA	CG2	-0.210191	0.262906
		IgA	CG1	-0.345786	0.400545		IgA	CG1	-0.523537	0.651089
		IgA	3p gB	-0.784479	0.936245		IgA	3p gB	-0.202782	0.168967
		IgA	GSK pentamer	-0.311593	0.552408		IgA	GSK pentamer	0.311313	0.421575
		IgA	GSK gB	-0.786071	1.21482		IgA	GSK gB	-0.559327	1.02878
		IgA	UT Pentamer	-0.242408	0.402164		IgA	UT Pentamer	0.102444	0.134192
		IgA	Native Antigen pentamer	-0.275696	0.717626		IgA	Native Antigen pentamer	0.111324	0.192941
		IgA	UT gB	-0.743817	0.8881		IgA	UT gB	-0.153082	0.0767388
		IgA	Sino gB	-0.656385	0.894478		IgA	Sino gB	-0.236383	0.380816
		IgA1	CG2	-1.617	1.81635		IgA1	CG2	-0.152063	0.131674
		IgA1	CG1	-0.2304	0.191927		IgA1	CG1	-0.629011	0.761973
		IgA1	3p gB	-0.727594	0.841105		IgA1	3p gB	-0.204707	0.163531
		IgA1	GSK pentamer	0.826971	0.416594		IgA1	GSK pentamer	0.0691565	0.0744774
		IgA1	GSK gB	-2.47631	0.54595		IgA1	GSK gB	-0.553362	0.845991
		IgA1	UT Pentamer	1.53308	0.473458		IgA1	UT Pentamer	-0.0342881	0.0424918
		IgA1	Native Antigen pentamer	-0.198191	0.501776		IgA1	Native Antigen pentamer	-0.0269127	0.0286183
		IgA1	UT gB	-2.80167	0.511989		IgA1	UT gB	0.0112182	0.00490745
		IgA1	Sino gB	-0.745886	0.833728		IgA1	Sino gB	-0.188375	0.248708
		IgA2	CG2	-2.16567	1.15193		IgA2	CG2	-0.0342964	0.0487805
		IgA2	CG1	-1.7161	0.590549		IgA2	CG1	0.0798174	0.171478
		IgA2	3p gB	-1.11023	0.825258		IgA2	3p gB	0.0444986	0.0975824
		IgA2	GSK pentamer	-0.136352	0.256585		IgA2	GSK pentamer	0.155122	0.202906
		IgA2	GSK gB	-1.10157	0.970502		IgA2	GSK gB	-0.00644324	0.0071286
		IgA2	UT Pentamer	-0.198528	0.284388		IgA2	UT Pentamer	0.148219	0.229414
		IgA2	Native Antigen pentamer	-0.344095	0.879598		IgA2	Native Antigen pentamer	0.078858	0.113705
		IgA2	UT gB	-1.00128	0.575082		IgA2	UT gB	0.0187286	0.0394821
		IgA2	Sino gB	-1.02465	0.994162		IgA2	Sino gB	0.0572071	0.108557
		IgG1	CG2	-0.420405	0.277528		IgG1	CG2	0.11098	0.0692928
		IgG1	CG1	-0.218594	0.198695		IgG1	CG1	0.671615	0.720494
		IgG1	3p gB	0.275362	0.280873		IgG1	3p gB	0.284744	0.252903
		IgG1	GSK pentamer	-0.251547	0.158848		IgG1	GSK pentamer	0.527398	0.492423
		IgG1	GSK gB	0.195412	0.208886		IgG1	GSK gB	0.400418	0.463359
		IgG1	UT Pentamer	-0.109472	0.0734637		IgG1	UT Pentamer	0.188994	0.169667
		IgG1	Native Antigen pentamer	-0.511062	0.407628		IgG1	Native Antigen pentamer	0.578961	0.789894
		IgG1	UT gB	0.327852	0.385765		IgG1	UT gB	0.31431	0.290524
		IgG1	Sino gB	0.249169	0.24427		IgG1	Sino gB	0.228626	0.223613
		IgG2	CG2	-1.88222	0.421007		IgG2	CG2	-0.0529421	0.0444589
		IgG2	CG1	-0.425572	0.730504		IgG2	CG1	-0.578775	0.565559
		IgG2	3p gB	0.311659	1.30162		IgG2	3p gB	0.681889	0.291381
		IgG2	GSK pentamer	0.138995	0.323055		IgG2	GSK pentamer	1.01737	0.594958
		IgG2	GSK gB	0.291896	0.978756		IgG2	GSK gB	1.73573	0.512937
		IgG2	UT Pentamer	0.035417	0.0547653		IgG2	UT Pentamer	0.19915	0.325401
		IgG2	Native Antigen pentamer	-0.166874	0.315444		IgG2	Native Antigen pentamer	0.262513	0.390853
		IgG2	UT gB	0.130919	0.316985		IgG2	UT gB	3.46713	0.467162
		IgG2	Sino gB	0.124257	0.318585		IgG2	Sino gB	0.341999	0.489611
		IgG3	CG2	0.715122	0.606151		IgG3	CG2	0.142403	0.0440273
		IgG3	CG1	2.01836	2.50016		IgG3	CG1	1.96731	0.650807
		IgG3	3p gB	0.586996	0.962783		IgG3	3p gB	0.209663	0.084439
		IgG3	GSK pentamer	-0.351506	0.355207		IgG3	GSK pentamer	0.436935	0.416602
		IgG3	GSK gB	-0.0280572	0.027342		IgG3	GSK gB	0.520513	0.32485
		IgG3	UT Pentamer	-0.797874	1.00753		IgG3	UT Pentamer	0.0292106	0.0214742
		IgG3	Native Antigen pentamer	-0.420544	0.446369		IgG3	Native Antigen pentamer	0.0138865	0.00951899
		IgG3	UT gB	0.609281	1.35318		IgG3	UT gB	0.00807885	0.00338967
		IgG3	Sino gB	0.032323	0.0316975		IgG3	Sino gB	0.367486	0.281711
		IgG4	CG2	0.505326	0.520595		IgG4	CG2	0.035639	0.373014
		IgG4	CG1	0.394183	0.695711		IgG4	CG1	0.053091	0.26518
		IgG4	3p gB	0.393714	0.5615		IgG4	3p gB	0.156153	0.293281
		IgG4	GSK pentamer	0.54184	0.509017		IgG4	GSK pentamer	0.0294218	0.132412
		IgG4	GSK gB	0.748537	0.501064		IgG4	GSK gB	0.156373	0.439266
		IgG4	UT Pentamer	0.547923	0.501928		IgG4	UT Pentamer	-0.0637563	0.406154
		IgG4	Native Antigen pentamer	0.73909	0.509772		IgG4	Native Antigen pentamer	-0.0266514	0.182759
		IgG4	UT gB	0.348417	0.558339		IgG4	UT gB	0.103471	0.361007
		IgG4	Sino gB	0.626524	0.500575		IgG4	Sino gB	-0.0745829	0.584304
		FcAR	CG2	-1.23743	1.66131		FcAR	CG2	-0.325464	0.399489
		FcAR	CG1	-0.321355	0.42382		FcAR	CG1	-0.645975	0.686703
		FcAR	3p gB	-0.617854	0.955876		FcAR	3p gB	-0.151949	0.066018
		FcAR	GSK pentamer	0.224761	0.450807		FcAR	GSK pentamer	-0.296617	0.45151
		FcAR	GSK gB	-0.556391	0.98903		FcAR	GSK gB	-0.840742	0.873113
		FcAR	UT Pentamer	0.272581	0.549122		FcAR	UT Pentamer	-0.189365	0.268551
		FcAR	Native Antigen pentamer	-0.186524	0.363949		FcAR	Native Antigen pentamer	-0.0314062	0.0365057
		FcAR	UT gB	-0.861289	0.904739		FcAR	UT gB	0.0547829	0.0172213
		FcAR	Sino gB	-0.460914	0.694199		FcAR	Sino gB	-0.367821	0.379651
		FcgR2AH	CG2	-0.479455	0.645608		FcgR2AH	CG2	-0.00236895	0.00144888
		FcgR2AH	CG1	-0.0771472	0.121481		FcgR2AH	CG1	0.115134	0.143058
		FcgR2AH	3p gB	0.337476	0.846549		FcgR2AH	3p gB	0.0352491	0.0267918
		FcgR2AH	GSK pentamer	-0.632834	0.828887		FcgR2AH	GSK pentamer	1.03068	0.692754
		FcgR2AH	GSK gB	0.136769	0.385049		FcgR2AH	GSK gB	0.267294	0.458769
		FcgR2AH	UT Pentamer	-0.394222	0.678931		FcgR2AH	UT Pentamer	0.303793	0.242611
		FcgR2AH	Native Antigen pentamer	-0.712355	0.838865		FcgR2AH	Native Antigen pentamer	0.657786	0.43231
		FcgR2AH	UT gB	0.182983	0.4856		FcgR2AH	UT gB	0.190771	0.1809
		FcgR2AH	Sino gB	0.444722	0.518696		FcgR2AH	Sino gB	-0.17065	0.107309
		FcgR2B	CG2	-0.441893	0.339349		FcgR2B	CG2	-0.132524	0.0632705
		FcgR2B	CG1	0.391134	0.436499		FcgR2B	CG1	0.811484	0.858443
		FcgR2B	3p gB	0.931554	2.18859		FcgR2B	3p gB	0.00927045	0.0047061
		FcgR2B	GSK pentamer	-0.356709	0.279452		FcgR2B	GSK pentamer	1.17332	0.636604
		FcgR2B	GSK gB	0.555625	1.66335		FcgR2B	GSK gB	0.176587	0.175306
		FcgR2B	UT Pentamer	-0.152149	0.164493		FcgR2B	UT Pentamer	0.260749	0.142831
		FcgR2B	Native Antigen pentamer	-0.15467	0.120907		FcgR2B	Native Antigen pentamer	-0.288042	0.161982
		FcgR2B	UT gB	0.657088	1.77052		FcgR2B	UT gB	-0.0933896	0.0509484
		FcgR2B	Sino gB	1.87339	1.37055		FcgR2B	Sino gB	-0.190079	0.0781763
		FcgR2AR	CG2	-0.441771	0.492532		FcgR2AR	CG2	-0.455783	0.350444
		FcgR2AR	CG1	0.112965	0.15272		FcgR2AR	CG1	0.246981	0.307867
		FcgR2AR	3p gB	0.452849	1.2198		FcgR2AR	3p gB	0.0508633	0.0378697
		FcgR2AR	GSK pentamer	-0.703599	0.879347		FcgR2AR	GSK pentamer	0.675539	0.443308
		FcgR2AR	GSK gB	0.294621	1.06771		FcgR2AR	GSK gB	0.244605	0.402381
		FcgR2AR	UT Pentamer	-0.291739	0.424074		FcgR2AR	UT Pentamer	0.0808884	0.0543562
		FcgR2AR	Native Antigen pentamer	-0.71442	0.841558		FcgR2AR	Native Antigen pentamer	0.0783949	0.0439021
		FcgR2AR	UT gB	0.31707	1.05124		FcgR2AR	UT gB	0.129103	0.118819
		FcgR2AR	Sino gB	0.726199	0.910827		FcgR2AR	Sino gB	-0.44577	0.292845
		C1q	CG2	0.0538855	0.0625816		C1q	CG2	-1.0925	1.80482
		C1q	CG1	0.554725	0.976429		C1q	CG1	-0.177802	0.196867
		C1q	3p gB	0.682068	1.75448		C1q	3p gB	-0.909392	0.861685
		C1q	GSK pentamer	-0.363089	0.611245		C1q	GSK pentamer	-0.294584	0.4582
		C1q	GSK gB	0.351629	0.660902		C1q	GSK gB	-0.474192	0.517459
		C1q	UT Pentamer	0.0633058	0.256892		C1q	UT Pentamer	-0.19504	0.804672
		C1q	Native Antigen pentamer	-0.110505	0.135065		C1q	Native Antigen pentamer	-0.519457	0.647908
		C1q	UT gB	0.310379	0.432422		C1q	UT gB	-0.611256	0.261465
		C1q	Sino gB	0.403773	0.63235		C1q	Sino gB	-0.255902	0.33312
		FcgR3AV	CG2	-0.186284	0.207225		FcgR3AV	CG2	-0.550627	0.563529
		FcgR3AV	CG1	0.329827	0.565596		FcgR3AV	CG1	0.230983	0.323247
		FcgR3AV	3p gB	0.453364	1.46416		FcgR3AV	3p gB	-0.156345	0.154867
		FcgR3AV	GSK pentamer	-0.31044	0.440281		FcgR3AV	GSK pentamer	0.0862962	0.0761373
		FcgR3AV	GSK gB	0.330347	1.38917		FcgR3AV	GSK gB	0.0814571	0.118759
		FcgR3AV	UT Pentamer	-0.0391054	0.0568877		FcgR3AV	UT Pentamer	-0.119833	0.114714
		FcgR3AV	Native Antigen pentamer	-0.323015	0.333335		FcgR3AV	Native Antigen pentamer	-0.210114	0.155975
		FcgR3AV	UT gB	0.373572	1.53457		FcgR3AV	UT gB	-0.0377535	0.0407162
		FcgR3AV	Sino gB	0.642635	1.1157		FcgR3AV	Sino gB	-0.505152	0.571033
		FcgR3AF	CG2	-0.459367	0.41063		FcgR3AF	CG2	-0.392535	0.3334
		FcgR3AF	CG1	0.297616	0.338463		FcgR3AF	CG1	0.428444	0.576839
		FcgR3AF	3p gB	0.566184	1.40268		FcgR3AF	3p gB	-0.152086	0.145935
		FcgR3AF	GSK pentamer	-0.652144	0.847966		FcgR3AF	GSK pentamer	0.168845	0.144421
		FcgR3AF	GSK gB	0.34892	0.987614		FcgR3AF	GSK gB	0.134827	0.227523
		FcgR3AF	UT Pentamer	-0.298491	0.439363		FcgR3AF	UT Pentamer	-0.199559	0.19166
		FcgR3AF	Native Antigen pentamer	-0.650933	0.618706		FcgR3AF	Native Antigen pentamer	-0.140943	0.0955701
		FcgR3AF	UT gB	0.40682	1.17697		FcgR3AF	UT gB	0.0683584	0.0716852
		FcgR3AF	Sino gB	1.10592	1.47748		FcgR3AF	Sino gB	-0.576286	0.534719
		FcgR3BNA2	CG2	-0.677826	0.455115		FcgR3BNA2	CG2	0.140155	0.0758748
		FcgR3BNA2	CG1	0.375998	0.337125		FcgR3BNA2	CG1	0.754825	0.774617
		FcgR3BNA2	3p gB	0.625808	1.15547		FcgR3BNA2	3p gB	0.292195	0.213456
		FcgR3BNA2	GSK pentamer	-0.71536	0.747793		FcgR3BNA2	GSK pentamer	1.18011	0.800126
		FcgR3BNA2	GSK gB	0.312239	0.623258		FcgR3BNA2	GSK gB	0.366685	0.574057
		FcgR3BNA2	UT Pentamer	-0.44292	0.591735		FcgR3BNA2	UT Pentamer	0.460318	0.333433
		FcgR3BNA2	Native Antigen pentamer	-0.7463	0.534071		FcgR3BNA2	Native Antigen pentamer	0.505106	0.222226
		FcgR3BNA2	UT gB	0.359742	0.766942		FcgR3BNA2	UT gB	0.23671	0.193175
		FcgR3BNA2	Sino gB	1.87329	1.35412		FcgR3BNA2	Sino gB	-0.0630485	0.0309291

## Sheet: Supplemental Figure 5
	Primary	Chronic	Primary	Chronic	Primary	Chronic	Primary	Chronic	Primary	Chronic	Primary	Chronic	Primary	Chronic	Primary	Chronic	Primary	Chronic	Primary	Chronic	Primary	Chronic	Primary	Chronic	Primary	Chronic	Primary	Chronic	Primary	Chronic	Primary	Chronic	Primary	Chronic	Primary	Chronic	Primary	Chronic	Primary	Chronic	Primary	Chronic	Primary	Chronic	Primary	Chronic	Primary	Chronic	Primary
	FcgR2AH	FcgR2AH	FcgR2AH	FcgR2AH	FcgR2AH	FcgR2AH	FcgR2AH	FcgR2AH	FcgR2AH	FcgR2AH	FcgR2AH	FcgR2AH	FcgR2AH	FcgR2AH	FcgR2AH	FcgR2AH	FcgR2AH	FcgR2AH	FcgR2AR	FcgR2AR	FcgR2AR	FcgR2AR	FcgR2AR	FcgR2AR	FcgR2AR	FcgR2AR	FcgR2AR	FcgR2AR	FcgR2AR	FcgR2AR	FcgR2AR	FcgR2AR	FcgR2AR	FcgR2AR	FcgR2AR	FcgR2AR	FcgR2B	FcgR2B	FcgR2B	FcgR2B	FcgR2B	FcgR2B	FcgR2B	FcgR2B	FcgR2B	FcgR2B	FcgR2B	FcgR2B	FcgR2B
	Sino gB	Sino gB	GSK gB	GSK gB	3p gB	3p gB	UT gB	UT gB	NA Pentamer	NA Pentamer	GSK Pentamer	GSK Pentamer	UT Pentamer	UT Pentamer	CG1	CG1	CG2	CG2	Sino gB	Sino gB	GSK gB	GSK gB	3p gB	3p gB	UT gB	UT gB	NA Pentamer	NA Pentamer	GSK Pentamer	GSK Pentamer	UT Pentamer	UT Pentamer	CG1	CG1	CG2	CG2	Sino gB	Sino gB	GSK gB	GSK gB	3p gB	3p gB	UT gB	UT gB	NA Pentamer	NA Pentamer	GSK Pentamer	GSK Pentamer	UT Pentamer
	17540.2	5126	90751.8	53787.8	56853	14546.5	76678.8	42386.5	4802	3302.5	40734.5	2351.5	48557.2	34057.8	29681.5	18659.8	1511.5	3411.75	11563	3632	99782.5	38735	63190	10003.8	82271.5	44709	1930.5	2946.5	34013	932.5	73424.2	10432.2	28386.5	11980.2	617	882.5	1003.5	215.75	104572	7756.5	53518	4539.75	68828.5	2284	1057.5	690.25	24719	258	79177
	19074.2	20101	88620	79234	52784.8	42620	72209.5	54297.5	5334.75	5925	31732.8	13953	69757	47914.5	29125.5	77263	12315.5	28490	17936.2	5032.5	98114.8	63322.5	61632	33113.5	86454.2	42780.2	3161.5	5263.5	21934.5	6535	69401.8	20708.8	35468.5	80512.2	8533	12381	1473.75	674	82741	50762.2	29538	18042.5	49564.5	16624	2364	1232	10320.8	2400.25	50332.5
	912.5	17654.8	27595.5	83251	10002	28741.5	26518.5	31085.5	1338.25	20908.8	849.5	62101.5	1380.25	81503.5	37422.8	41451	2176	49902.5	664.5	21006	26403.8	109764	7442.5	31309	22949	23553.5	1501.5	11780.8	702.5	69356	2221.5	85996	37668.8	41433.5	914.5	59890	745.5	1982	10928.8	59672.5	2352.5	3678.5	7918.25	16232.5	1251	2104.25	987.75	35434.5	1979.25
	2137	17276	61276.5	87342.2	17162.2	44986.2	33125	43794.5	1241	29251.5	6467.5	75619	24799.5	89875	2293.5	39164.5	2363.5	4188	980	16579.2	66874.8	94247	17163.5	45828.2	39319.2	49507	2789.5	24793.5	6311.5	85113.5	32386.2	112744	2120	47243.8	1562.5	3707.75	482	4098.75	77314.5	78094	6002.5	28174.2	26191.8	26249	1421	10415.5	1998	87714.5	11444.2
	3055.25	3642.75	37932.5	23837	18652.5	14763.5	24994.5	26747.8	1433.5	8917.75	705.5	1517	2663.5	44086.8	2287.75	12712	752.75	1531.75	2112	1880.5	44327.2	16391.5	21356	12204	41273.2	24631.5	1008.5	4023	484	912	2050.25	43444.5	1368	3390	546.25	882.5	646	162.5	42614	4015.5	12065.5	364.75	32706.5	4907.5	754.5	542.5	661	148.5	1674.75
	1195	42723	18438	105747	2884.5	77836.2	7512.5	82924.5	2464.75	26575.5	11655.5	52670.2	26335	81698.5	32638.2	55168.5	10868.5	22852.2	676.5	52899.5	43250	122691	3104.5	91359	5403.25	91164	1576.5	31469	8617.5	65540	21826	112870	40271	67362	4463	26690.5	822.75	30392	2442.5	73727.8	702	57048	162.5	76896.5	1051.5	9298	1798.25	28467.2	10714.5
	3149.25	31939	59277	108893	26037	70410	44442	88224.5	1438.5	27234.8	938.75	70284	2368.5	96871.5	1915	77733.5	11298.8	36431.2	3662.25	37863.8	68536.5	109764	37256.5	31309	58635	91152.8	1942.75	27894	1396.25	77263	2658.25	85996	2427.75	95553.5	11265.8	42218.8	374.25	8811.5	35824	97438.5	9481	44104.2	27040	69883	574	6637	424	56962	1234.5
	4761.25	38293.5	35583.5	83199.5	6578.25	76954	13230.5	80833	2229.25	843.25	19121	717.75	38649	2004	61001.5	42407.8	57042	2465	3015.75	37182.2	37142	84299.8	7430.25	81858.8	15162	93129.8	3077	611.5	16461	624.25	41279	1981	58864.2	43571	73682	1607	200.25	4716.75	8702	56950.5	428.5	42138.2	1224.25	65838	729	352	954.5	202	11953
	4031	13063	58812.8	70307	37823.8	31790	58004.5	40706	2151.25	8271	15632.5	13494	48252.2	31039.2	32970.2	27590	41135.5	12493.8	2121	11675	62989.8	80208.5	36878.2	29824.8	58331.2	35079	1588.5	5708.25	12926	13273	49822.5	34431.8	30546.5	26266.5	43181.2	7982.5	528.5	1191	38717.8	56165.5	14000.8	2041	36844	8483.75	917	2458	8662.5	2682.5	56870.5
	1899.25	1997	18083.5	15961.8	5059	7502.5	8330.75	11767.2	3227.5	7959.5	1988	7296	2403.5	34236.8	2969.5	64852	43175.8	3699.75	1734.25	1115.5	16361.8	9604.25	3808.25	3793.5	8034	6415.25	2941.5	3931	1666	3205.75	3419.5	31039.5	1801.5	64600	45696.8	2441	529.5	313	2857.75	3876.5	930.5	875.5	1414.75	547.25	1594.5	1553.5	826.5	1569.75	1445.5
	588	21533.5	29331.8	91393.5	6641	47249.5	13757.5	45112.2	309.5	11946	581.5	16843.2	1347.75	61981.5	4003.5	43118.5	3339.25	15183.5	567	30403.5	36224.8	116502	9383	73968.5	22599	90780.5	342	14203	843.5	30718.5	1527.5	80999.5	3421.5	60382.5	1697.25	24438.2	357.25	1216.5	29039.5	79578	3001.75	20045.5	6751	40167.5	700	3490.25	791.75	4085	1044.5
	31646.8	1218.5	73435.5	24192	56239.8	3507.5	79103	4439.5	921.5	500.75	423	6890	3708	6396.75	13576.8	24415.8	13316.5	2064.25	40144.5	2356	87760.5	45244.2	72083.5	13626	96550.5	17312.5	1032	755	490.25	17301	4827.75	19823.8	18717	41714.5	10363.2	4799	4733	285	39090	6165.5	26140.5	394.75	56199.5	937.25	166.25	235.5	114.25	866.75	318
	639	493.75	7557.75	949.5	849.25	1164.25	2801.25	239.25	1623.75	1804	614.25	3476	1065	7303.5	17150.5	4121	3850.75	1616	682.25	481.5	7775.75	1051.5	563.5	902.5	1864.5	235.5	1298	2301.25	983.5	3371	1558.5	9797	18400.8	2326.75	2264.25	1322	197	202.5	924	526.75	241.25	325.25	280.5	145.75	936	1129	328.25	473	744.75
	839.25	544.75	47352.8	7969	18352.8	1309	33475	1459.25	1995.75	1415.5	1997	1527	6061.75	10199.5	23814	6967.75	15788	1064.5	576.75	521	54016.8	8652.5	20021	1327	42837.8	1649.5	1880.25	985.25	1629.75	1694	6161.5	11364	24656.2	7425.75	15925.5	652.5	927.5	404.75	29859.2	2652.5	4307.5	637.5	18879.5	148	1560.25	666.5	859.5	544.25	1893.5
	1241.5	11478.8	50332.5	82024.5	26942.5	34480.2	53461	37311.2	2709	5695.5	13653.5	48196.8	29865	39136	22931.2	21279.5	4565.75	6935.75	843	15446	57282.8	86972.5	31314.5	39491	61809.8	59447.8	3360	5354.5	17186.5	56456.5	28111.2	43346	21808	29812.8	3348.5	13488	386.5	10461	51077.5	90444.5	18349.2	18391	43009.5	47636.2	2425.75	3578.75	10258.8	60591.8	47203.5
	1330.5	7425	24593	92400.5	3443	17897.5	8439	21096	2098	4067.25	521.5	15048	1152	29709.5	15442	44621.8	5526.75	13769.5	747.25	2477	22645.5	66981.2	2840.75	5433	6244.5	7533.75	1640.75	2269	527	6199.5	1570.5	11244.2	4363	50507.5	2403	4055	289.5	927.5	5293.25	57303.2	405	2078	306.75	862	610.25	1012	317.75	3806.5	864.5
	811.5	4429.75	37915.5	49821.5	13023.8	23459.5	26065.8	33096	1073.5	4350.5	2682	10618.5	14414.8	28840.2	6365.5	63532	8498	26100.5	576.75	3868	44138.2	51045.2	16980	18538.8	35984	17993.8	989.5	5906	2254.75	11379	15518.5	40943.5	3386.5	64304.5	9067.5	19157.5	243.5	840.75	10316.5	22931.8	1118	4217	8088.25	11086	277	3326.75	758.5	2700	3825.75
	911.5	3051.25	18645.5	42791.2	4724.75	13778	8417	17005.5	3386.25	6033	3389.5	7071.75	12187.8	18129	8517.5	12095.5	7778.5	10317	642.75	3489	10123	38701.5	2432	9760	6980.5	13365.2	2060	5836.5	1954.5	8489.5	10645	15721	2735.75	9423	3658.75	8555	309	651.25	1087.5	8482.75	469.5	1855.25	636.5	1501	883	2536.5	553.25	1832	2187
	1127	82677	48670.5	132006	15006	89913	36534.5	103875	4446.5	14565.8	11540.5	48614	30054	66849.8	28587	49792.5	7274.75	14237	875.5	78158	58859	136594	15699.5	100695	41198.8	104018	2917.5	9900.75	9586	43306.2	43399	71025.2	34025	60128.8	2960.75	17879	395.5	44199.5	29836	128597	2764.25	69235	10690.2	108468	1116	6337.75	2385.75	26170.5	24032.2
	5640.75	2301	83480.2	56399	62989.8	1851	79967.8	4480.75	6968.75	1253	19952	6044	42602.8	15986.5	18017.8	66718	10086.5	2863.5	4899	1552.5	104561	46320.5	70169.5	1297	102756	2416.25	7478.75	2050.5	28390.5	2066.5	66743	18173	24530.2	51491.5	13163.8	1256.5	823.25	282.25	84254	25268	54240	166.25	94568	193.5	3982	256.5	6736.5	935	27179
	21423.5	6870	92795.5	84198.5	46961.5	31311.2	87676	45096.5	1852.5	13669.8	1997	55289.8	17056.2	85119.2	11219.5	48093.8	39799.8	88911.8	11889	9108.75	74806.2	85199.2	33233	28279.8	78227	41275.8	1104.75	6467.5	1365	61215	10701	98441.2	5317	41642	35000.5	86549.2	3064.25	701	69870	62691.2	27616	6804	72821.5	13460.8	578.75	817.75	560.5	34451.8	3457.25
	1332.25	1213	22536.8	16892.8	10726	2221.5	9390.75	5544	2312.25	1506	1622.25	1019.5	3360.25	2908.75	18292	13589.5	29086	5886.5	1296.5	803.25	23355	15506.5	13121.5	2634.5	11610.8	4225.5	1850.25	1390.25	2182	1666.5	5856.75	2579.25	18522	9547.75	33416	6678.25	926	259.75	5853.25	2366.25	3425.5	480	887.5	363.5	1703	452	1136	374	1973.25
	11346	1619.25	81161.2	45783	56273.5	4502	79473.8	3163.75	3854	2612	3453.25	9021	22408.5	10154	80881	25905.8	2156.75	9515.25	6660	1794.5	69086.2	63663.2	57062.8	5723.75	81819.2	4631.25	2758.5	2758.25	2966	13261.5	21164	14826	88751.5	42785.5	1362.25	8347.75	988.5	634.5	52435.2	13616.8	25968.8	1315	70258.5	235	2137.5	1400.75	1058	3348.5	4098
	5787	1590.25	83506.2	20102.5	46297.5	10332.5	76705	15291.2	499.25	1078.25	767.75	805.75	1500.5	3148.5	1576.5	5287	27782.2	612.25	3245.5	892	90444.5	21635.2	41698.5	4192	65722.5	8853	516.75	822.5	541.25	654.75	871.25	1503.5	717.25	2879.5	25305.5	442	608	688.75	68702.8	10790.5	21133.5	2023.75	52692.5	7170.25	466.75	1217.25	516.5	974.5	543
	631.75	24133	85222.2	100500	24344.5	45943	52143.5	72483.8	1264.75	21359.5	44701.8	64864.8	96971	101588	2026	26243.5	3256	11960.2	687.5	29166.2	87962	104722	19059	49912.5	45829	82928.8	710.5	23716.5	44330	60208.5	82711.5	114995	984	25945.5	1795	11232.5	149.75	13336	58430	98801.5	4778	47592.8	28702.8	60946.5	275	21636	41184	66695.2	75921.5
	1591.25	463.25	56330.8	10727.5	28966	3543.5	48459.8	5735.5	701.75	730	7100	402.25	29103.2	9522.75	6036.25	1320.5	342.25	341.5	479.25	283	81453	4179.25	14623.8	1865	35029.5	2928.75	356.5	411.5	3655.25	278	24138.5	4797	2337.5	759.5	168.5	213.25	187.5	121.75	32055	4562	5792.5	1143.25	22067.2	3270	184.75	281.5	1540	266.25	6797.25
	391.25	8770.5	18408.8	50679.2	1388	39330.5	4225	55306.5	847.75	9323	468.75	17689.8	1606.5	68285.5	42940.2	44284.2	6899.5	6551.5	282.75	15809.2	11254.2	58687.2	933	44747.8	3458.25	60197.5	748.5	12565.2	389	28588.5	1669.5	88969	52138	67027	3467.75	8613.25	186.75	7688.5	3162.75	59877	199	41979	236.25	76728.2	332.25	5989.75	316	31402.8	634
	16977.5	4779	110522	53220	80514.8	17008.2	101782	29366	6372.5	966	27290.2	31790	57966.5	46350	49947	23114.5	29898.2	1301.25	21942	11339	122814	69029	88591.5	33650.8	123632	41355.5	5146	1831	31002.2	40520.5	70687.8	68382.8	69635.5	29995.5	35898.8	2857.75	3199	1631.5	122522	46887	85119.2	11029.2	124971	17084.5	984.75	327.75	26208.8	25386.2	76951
	1360.25	6176.5	12598.8	51082.8	2244.5	13034	2853.5	17527	1806.5	11163.8	909	10514.8	4928.5	52739	13591.5	22410.5	12832	15804.5	999.5	20661	8784.5	113096	1822.25	35601.5	1905.5	42969	1378.25	29424	1429.5	38438.5	3274.25	123392	15282.5	73857	10094	41252.5	779.5	1193	2621.5	81081.2	1016	6939	192.25	8734.5	1091.25	9270	985.5	5957.75	2378.25
	3661.75	3639	35819	31829.8	19015	9057	30790.5	25020	5522	2172	8253.5	2852.5	24384.5	2613.25	17297.2	13513	4859	7398	3416	6361.25	42591.2	45119.5	25911.5	21276.2	36425	29784.2	7803	2472.25	9838.75	3930	35853	2499	22116.2	18732	4392.5	8191.75	1289.25	786.5	13258.2	23091.8	3372.5	5140.25	13918	12592.5	3158.5	928.25	2660.5	390.5	17980
	2098.25	14169.8	64332.8	52492.5	35584.2	44258.2	60037	64657.2	4991.75	4686.75	17726.8	15132.5	53973.8	25653.2	23172	24438.5	3124	11533.5	1132.5	20926.2	61461.5	62588	32238	56033	55124	72009	3630	6453	17412.5	24321.2	58584	40406	15773.2	35367	1470.5	12788.5	352.5	8855	43083	63549	14654.5	49100.2	41098.2	71277	1623	1695.5	5518	13028	58229.5
	28090.8	22301	122042	73475.8	95930.2	65396.8	125394	74140.5	25039.5	7165.5	89197.5	18208.5	120995	56171	59556.8	70129.5	26311.8	38545.8	27215.5	31185	139059	99379	110544	73862.5	141736	90650.5	19075.5	8246	86698.2	23057.2	127207	62474	71625.8	85365.5	19141.8	44186.8	3014	3220.75	120137	69744	100226	20495.5	107645	51153.8	6448.25	1309.5	69463.5	3310.5	117946
	4078	4074.5	88105.2	42012.5	59533.8	28489.5	70121.5	65299.2	6982.5	4942.5	42127.8	11464.2	58670	59042	30109.8	25011.5	19900	1893	4498	4366	107124	53459	64853.2	42082.2	78872.8	77346	7926.75	7278.75	38507	22605	64739	77106	33307.8	26647.5	17143.8	1817	1259.5	568.5	97835	25351	64418.8	7840	91891.8	57188.5	6482	1822	46377.8	3907.25	88030.8
	2624	8216.5	74680.5	54951	24825	36477.2	46114.5	45507.5	1336.25	1170.75	2752	1332.25	15815.5	7928.5	1956.5	61993	40377.5	15099.2	2439.5	10516.8	96879.5	63835.5	37203	38655.5	65894.5	53121.8	2146.75	1518	3215.5	1108	23027	8773	1293.5	63669.5	39616.5	14995.5	570	1805.5	53081.5	47573.2	8268.5	24407.2	29172.2	58498.5	619.25	360.25	664.5	254	7886
	4580.5	21378.5	87985	77624.2	58058	40585.5	82802.5	51827.8	1408.5	28375.2	35246.8	82953	74663	109850	4018.75	45587.8	2249	19906	3423.5	19442.8	99259	78741.5	66695.2	44061	92973	50261.5	1368.25	23874	29698	86200.5	89369	134282	2654	47670.5	470	18130.5	214.5	5972	88969	76156	45342.5	29051.8	80457.5	46743.8	209	17849.5	15545.5	90239	74348.5
	16050.5	3714.25	94929.5	30965	62033.5	11117.5	86658	16522.5	4874.5	8986.5	21074.8	37182	52635.5	77240.2	36150.5	25063.2	4731.25	5068.25	13032	2462.75	105700	53447.5	61346.8	9049.5	94288.5	16773	1857.75	11360	13907.8	42991.5	49181	103034	33999.8	24996.8	3103.5	6841	1204.75	395	88157	23032	38530	2496.75	66140.2	4648.25	199	3138.5	3662.75	23697.8	38209.5
	19740.2	1446.25	108634	13722	78524	9411	99768	11882.5	5546.5	1361	37963.5	10208	61701.8	6582	3626	6488.25	3187.5	2844	19837	2251.75	109538	29778.5	86217.2	19393.5	117975	35040.5	3612.25	2122.25	31225.5	16429	58561.5	9443.75	2847.5	11412	1641	5518.5	5365	271	110962	8170.25	73959.5	4968	120172	17044	1383.75	1001.25	18804.5	3646	73662.5
	57977.8	10730.5	124730	97937	112959	20222.2	128952	31286	2535	4418	62290.8	12424.5	98727	21269.5	264.25	33486.2	17891.8	24358.2	66803.8	14976	139436	116614	123786	28033.8	145145	37608.8	2583.5	7091.25	52675.5	26301.2	98830.2	40618	235	42362.5	12127.5	41092.5	48168	5771.5	143544	132652	133728	19147.8	159874	29069	863	3919.25	88419.5	9967.25	134878
	357.5	8154.25	8676.25	48550.2	579	26977	2077.75	22122.5	718	4837.5	312.25	23940	651.5	31108.5	26037.5	89078.8	6933.5	4050	318.5	8853	9940.25	59316.5	458.75	27216	1649.5	32483.8	740.25	4448	306.75	25179	644	35675.8	30179	109320	5488	6154.25	103.25	2025.5	386	41579	113	10947	163	16890.8	169.5	3147	112	14405	199
	2834.5	3622.25	85371.2	62743.2	41453	18467.8	71546	18737.5	2205.75	21991.5	3275.5	82678.5	20609.5	101284	10031.5	54618.5	1335	12782	2579.25	5087	103086	82099.2	45554	25214	81904.8	36390.5	2635	28251	4843	109149	18005.5	121796	10848	71191	1663	19229	262	481.25	74577.5	48579.8	18169.5	4701.5	43992.5	9621	1045	16824.2	920	98458.2	6277
	67056	8199	147421	78191.5	124192	34746.5	145723	42264.8	23779.8	5048.75	103114	9644.5	142245	9718.5	31643	60446	17061.8	15094.5	77774.5	6576.25	165182	81320	147353	44459.2	181095	46476.2	30173.2	4107.25	137549	6242.5	158450	5539.25	55341.2	66812	18228	14745.5	54574.8	988	173356	55861.8	146529	17564.8	174614	13165.8	18753	1809.25	153022	1944.5	198375
	1936.25	19138	51177	88196.2	35000.5	53334.5	49695.5	68221.5	2081.5	17974.8	857.5	49587.5	3318.5	79389.2	3596	34202.2	883.5	9559	1281	17660.2	52950	80810.5	31534.2	59919	54471.8	75246.5	1261	10915.5	534.5	53174.5	1953.5	84323	1195	33709.8	470	10465.5	394.75	1423.5	20820.8	57105	11119	17308.2	24767.5	35256.5	970	2974	834.5	15802.8	1165.5
	18714.2	1842.25	108320	52864.8	95947	4834	113948	8500	634	33096.5	560.75	62611.8	4211.25	80409	3193.75	28546.5	657.5	29028	18978.5	1589.5	120012	48132.2	111128	4667	129209	10794	729	25447	396	56749.5	2187	80140	2227.5	24707.5	398	17937	6002	861.25	107553	12472.5	105134	871	149738	1759	251.5	8126.5	130.5	33694.2	817.75
	2797.25	5339.5	85845.5	64176.2	40658	16194.5	63212	20595.8	1392.75	6983.5	2550.25	51169	13977	44808.5	7557	16618	966.5	25372.5	2715.5	4182	105357	47323.8	50153	11927	79079	17904	2328.75	5290.75	2437.25	36930	11024	46006	5187.25	15449.8	573.5	20249.5	532.75	1052.5	95455.5	37533.5	33118.8	4391.5	52921.5	8064.75	654.5	2377.5	823.5	28092.8	4416
	4975.5	4433.5	71408.5	51581.5	44158.2	8968.5	69257.5	16936.8	2009.5	1701.75	7662.75	728.25	32015	4249.75	30951	22030.5	1593	3552.5	3243	2044.5	73890.5	54263.2	34680.2	7794.5	67599	9208.25	1636	1191.25	5721.5	732.5	26735.5	2880.25	26386.2	17993.5	666.5	2452	217	194	36785.5	28743.5	13704.8	693.5	27356.8	914	338.25	161.25	654.25	109.75	15602
	562.75	30512.5	33359	96218	6804.5	62079	14267	79108.5	2354.25	6997.75	27124.5	28438	61307	60440	11899	58308.5	892	33486	741	31944.5	36104.8	105352	7276.5	74472.8	14731.5	94625	2579.25	5188.5	32089	30604	70253	61586	8237.25	73671	508.5	34219.5	314.75	11685	15572.5	79188.5	1752	44785.5	4476	69149.5	800.5	2036.5	21964.5	9791.5	62428
	436.5	1566.75	34271	22478.8	7958.75	8225.25	17207.5	16647.2	496.25	882.25	2502	1051	11753.2	1176	3096.5	9028	305.5	796.25	441	1338.25	44747.5	26023	7913.75	7545.75	18910.8	19826	619.25	669.5	2216.75	895	21267	887.25	2603.5	8017.5	294	641	339.5	259	44524.5	2593.5	6133.75	3609.25	24287	903.25	633	518.25	2102	279.75	27512.8
	624	426.75	14231.8	10065	3027.5	731.25	6354.25	1680	1515.5	380.25	3090.75	215	13287.8	1408.25	6577.5	11940	8584.75	2338.5	318.5	284.75	10248.2	11014.2	1959.25	1169.25	3822.25	1011.5	1662	422	1777	190.5	8998.75	834.75	2618.5	12500.5	5387.5	1479.25	507.5	109.75	3644.25	3761.5	920	183.25	557	443	888	210.25	1289	107	5525
	9885	344.75	87657.5	2537.25	64629	655.25	83211.2	840.25	1578.5	694.25	6132.5	576	24558	1036.75	42465	258.25	26873.8	817.25	6586.25	261.5	70259	2372	54786.2	552	99573.5	738.5	874.25	586.5	8173.75	533	18968.8	914	41344.2	314.25	23685.5	653.5	3843.5	182.5	125571	455.25	97777.5	263.25	124153	151	1066.25	386	12510.2	290.25	54145.5
	10843	8435.5	73269.5	75670.5	44613.8	54394.5	62170.2	59408.5	6934.5	2334.5	26994	2714.5	34517.5	17231	18507	41490.5	1125.5	5968.75	18634.5	3881.25	106815	80426	70379	58864	98366.8	42963.5	11896	2407.5	32472.5	1219.5	63537.8	18046	30750.8	42275.8	1230	3203.25	11652	276.5	132349	52401	78026.5	46367.5	126080	36173.5	7814.5	1472.25	46229	337	95083.5
	13376	14522	74352.2	55713	48773.8	44361.5	73023	54314.5	1129.5	2761	2512	10404.5	10218	9996.5	843.5	10193.8	1384.25	790.25	11149.8	31715.5	94969.2	82873.2	60569	69751.2	93573.8	77561.2	906.5	3431.75	4267.5	7585.5	15128	16413.8	783.5	27584	1454.75	1518.25	3835.75	514.25	102926	29293	71928.8	28344	106135	34746.5	2163.5	732.75	3539.25	673.75	17057.8
	3035.5	3799.5	70318.8	50756.5	40322	17880.8	69367.5	24816.5	1316.5	1577.25	1702	18951.5	2345.5	19169.5	22288	28266	11715	4781.5	1702.25	10215.2	73056	74656.2	39782.5	29475	73879.5	44453.2	2845	2006.5	1609.5	31377.5	2049.25	38929.5	14633.2	43387.5	12573	8339.5	786	624	85136.5	45931.5	33245	4208.25	72129	6818.5	2561	330.25	989	5677.75	2108
	1711	693.5	48258	48189	24816.5	2196.75	41210	2047.75	1485	567.75	3774.5	2722.25	14624	5978	18634.5	550.75	686.25	5795.5	1704.75	888	68296.8	71098	31997.2	4679	51423	9129.5	1678	632.25	4650	5055	22319.5	17529.5	22093.5	906	708	10046.5	435.25	158	48974.5	28357.5	12129	234.5	37900.5	406	1427.75	283	1710.25	306.75	19788
	1766	6355.5	53346.5	61524	24736.5	18877.5	40081.2	28291.2	2053.5	4595	2511.75	2458	3722	26043	1948.25	40887	1522.25	21514	1089.5	4831	61724.5	47087	21530	14084.8	41864.8	33255.8	1656	6676.5	1240.75	1323.5	3101.25	15372.5	1225.25	25957.2	700.25	15221.8	1722.5	552.25	51320	39004.8	18663.5	4910.5	33662	12533.5	2216	1103.25	2954	619.75	5058.75
	14077	626.5	102189	8232.25	86431.5	998.75	116932	1138	16855.8	2595	109517	3658.75	113511	12026.5	25676.2	6015	16157.2	1021.25	17369.5	483	123838	4731.5	101347	656	139042	1112	13910.8	1815.5	133957	2655	149990	8446	21892.8	7952.25	17012.5	728.75	4455.5	131.75	145391	1103.25	119319	258.5	152988	269	12040.8	830	165439	1039.5	186609
	6946.5	8370	70948.8	90404.8	61700.5	35132	74536	15188	877.5	4886	2985.5	9219.25	13322.5	27467.5	8387.25	53047.5	5099.5	10096.2	6027.75	6093.25	84953.5	79634	76545	22905	103784	14593.2	684.75	2801	3086	7827	19178	24402.8	7408	49386.5	5280.5	8648	1068.5	783	77431.5	47979.5	55506.5	10043	105219	4853.25	341	1287.25	803	1398.5	7143
	28891	13422	107925	77591.8	88436.5	30568	108389	44083.8	2727.25	9705	11235	18762.5	36517.2	40268.8	12859.5	44473.2	13071	14317.5	29698	13648.5	124084	78124	102365	37924	132922	47064.2	5375.5	9327	11463.2	27273	34606	44993.5	16224.5	46572.2	14690	16926	9288	1925.25	126870	27399	105271	14148.5	133173	4338	2409	1553.5	2926.25	3935	38181.2
	60818	3297.75	119413	44438.5	100155	16625	120164	18355.5	6238.5	2790	38035.8	4385.75	57523.5	18160.8	6764.25	25356.5	4184.5	2387.75	80572	2059.75	144304	30602	126641	17034.5	138298	15725	8595	2049.5	49735.2	2150.5	87001.2	8799.5	8948.25	14039.2	6977	1688.25	56055.8	404.75	153142	4157.5	128546	2061.5	161224	1077	3164.5	348	39891.2	395	94059.8
	25853.8	37254.2	102532	89163	78226.2	60174.5	99381	67118.5	7551.75	5926	49123.2	27593	78959.5	43260.5	2448.25	62897.2	2345.25	24515.5	30190.2	34875	128826	65036.5	97829	62525.5	119582	70882.2	6891.25	7371.5	59911.5	23932.5	102754	42746	2994.75	67662	1629	26117.8	4634.5	8170	111002	43249.2	64899	26309.5	81429.8	29355.2	1855.5	2900	39296.5	6051.5	91909
	1197.25	8739.75	13692.5	81956.2	5207	20209	9931.5	30373.2	1733	2754.75	1004.5	2331.5	1807.5	4683.25	5121.5	20092.5	3596	16135.8	1807	7339	17315	91920.8	7835	29080.5	16372.2	42945.8	3658.25	2812	1370	3246.5	1195.5	11204.5	8541.5	16649	2455	19992.8	399.25	2833.75	3276.5	55912.8	1076.25	4762.5	2127.75	14872.2	899.5	4043.25	460.5	1506.25	981
	17986	34343	92241.8	82402	67356.2	76785	82672.8	94717.2	8209	4901	20651	25934.8	43238.5	46526.2	1659	37409	9149.5	16337.2	14392	39468	110876	94231.5	72129	81092.5	101524	106438	4438.5	7638.5	14156.5	34080	53287.5	56782.5	1621.25	50301.8	8042.5	20871	2033.25	3641.25	91645.8	63183.5	63320.5	48969.2	78163.8	82602.8	1802.5	2527	9941.25	14984.2	45125.2
	15139	1488.75	90671.5	30441.5	67556.8	4294.25	93766	6115.75	3257	1804.75	6275	1721.5	11924.2	4270.5	4918.5	26742	11980.2	2097	12266.5	518.5	103710	19676.8	78644.5	2286	110070	4940	2447.5	1848.5	4117.75	939	16918.5	3437	5291	24149.5	7722.75	1824	2795.25	280.75	100346	6427.5	62783	1001	100066	706	1503	546.5	1269.5	492	14097.5
	3522.5	1084	59139.2	22274	34150.5	5370.75	60096.2	11839.8	4201.25	917.5	26535.8	673.5	65001	2359	61832.2	17411	2732	925	2037.25	1539.25	69258	31072.8	38587	14916.8	69629.5	21413	5403	1172	19422	1315.5	46515.2	4822	106243	24044.2	2704.5	714.75	531.75	134	37883.5	10207.2	9339.25	1044.75	45611.5	1879	2016	331.5	8250.25	166.75	34017
	1872.5	2110.5	21854.2	39679.8	6896.25	34623	10584	45365.5	1595.5	3409	967.25	7746.25	2438	25195	24404	23580	1433	6482	1688.5	2181.5	29126	37923.5	7688.25	35298	16101.8	41630	2219.75	3311.75	1074.75	5782.25	1657.25	25843	30579	23965.5	1807.5	5197.5	289.5	1114.25	11296.8	24742	1440	32072	1541.5	39292	1150.25	2572	399.75	7479	800.5
	6840	910	81005	27347.2	58692.5	2809.5	80157	4411.5	1763	1540	5676.25	795.25	19143.5	2962.5	22908.5	14611.5	2005.75	465.5	7015	1576	102130	41069.5	72586.8	3413.25	104356	6973.5	1494.5	1063	8254	980	24343.2	3636	24584.2	23640	2246.5	553.5	346.5	589.25	73456.2	33645	22949.5	1684	74857.5	4190.75	379.5	949	472.5	698.75	3548.5
	7768.75	14001.5	61196.5	89844	50344	53928.2	58652.2	71768.8	738.75	10182	407.5	29526.5	1643.25	74486	19940.5	36133.2	1284.75	5800.5	10742	9918.5	76453.2	90113	58389.8	57383	80165.8	75744	936	8855.75	436	31483	3017.25	79313.5	20670.5	34171.5	1251.25	5689	703.5	3652.75	43769.5	85748.8	26980.2	52395	32875.8	51068	209	4117.25	74.75	33416.5	232
	91416.5	2344.75	127154	37039	120938	13929	124570	20341.5	50653	1457.5	128289	5081	139056	6535	8350	14817	3552.5	3382.25	113805	3907.75	151060	39445.5	144001	15965.2	149224	35275.5	62525.2	1569	155092	4024.5	174294	7858.5	11561.5	11944	3106.5	3114.5	95489.5	423.5	160704	19580.5	138790	4024	169106	13829.8	41962	292.5	169415	1480.5	199394
	45622.5	11977.8	109878	56589.8	80666.8	67980.8	97753.5	68886.2	18797.5	13075	73871	16403	94636.5	76919.5	18444	9510.5	32426	31698.2	51886	24241.5	139042	93505	96164.8	96599.5	124519	74108	13884	20191	84427	31076	114148	104888	19857	22157.8	41298.5	48711.8	17143	4445.5	120188	63703.5	77357.2	53716.5	114789	59333.8	8928.25	4815.5	88122.5	5064.5	115772
	13946	2992.25	81320.5	31652.5	59437.2	36190.8	80661	35881	5926	2905.75	15506	1753	53644.2	20484.5	9416.75	26799	5511	1064	12246.5	2222.5	105134	34474.2	76533.5	41046.8	111700	44701.5	3941	1903	22422.5	2702.75	56353.5	22406	9797.5	37894.8	5123	978.25	983.25	610.5	79668	25528.2	27736.5	24956.5	67707.5	26271	781.75	1664.5	6936	1693	19170.5
	4517.5	13522	70983	89067	50750.8	36213.8	74432.5	41519.5	1417	3735.5	1804.75	6983.75	18569	20892.5	19969	51260.8	1003.5	12706	5622.25	19623.5	86801.2	108652	69509.2	40097	93859.5	51331	2809.75	3934.5	3685.5	7384.25	28554	40062.5	22720	70104.2	1205	18533	255	3130.25	56662	83163	39319.5	17640	71946.5	25826.2	262	2185.25	400	1184.75	6983.75
	1494.75	2974.5	32810	21877	12580.5	11156.2	29910.2	13951.2	2083	3419.5	2217.5	4089.25	7002.75	25263.5	7170.5	17904.8	12277.5	3440.5	715	2663	33302	32626.8	14585	20570	31940.5	24396	2043.25	3845	4981.25	4791.25	13853.5	28222.5	7215	22568.2	11125.5	4917.5	264.25	398	10466.5	11268.2	1472.5	2625.5	7201.75	13099.2	1761.5	2228	606.75	2094.25	3514
	5145.5	4841	74444	47203.8	55100	10864.2	73957.5	20731	10328.8	4510.5	51644.5	4265.75	76231.5	5097.25	30484	18252	6180	2472.5	11269.8	6764.5	93699.2	68949	69572.2	18437	103544	37609.2	9300	5034.75	69143.2	6093	99808.5	6283	36402	32753	8795	2964.75	1186	1062.75	66151.8	38873.5	45731.8	3721	79737	17544	2534.75	2045	31986.5	3095.25	70619.2
	1605.5	1155.5	47375.5	11503	20937.5	8666.25	41256	15182	2817.5	560.5	2634	1706.5	15433.2	3780	13161.8	8505	6542.75	416.25	2449.5	1324.5	60729	12273.5	31717.2	8882	47688	17898.5	4648.5	568	5613.75	1374.75	17115.5	3944.25	13204.5	6544.5	7306	271	660	302.25	26203.2	3598	8003.5	1513	24757	5072	2706.75	294.5	2610.25	442.75	7121
	2039.75	632.25	72077.8	20708	31194	1671.5	43823	2464.75	4607.5	4725.5	56492.2	19293	71745	24392.2	731.5	34850	7556.25	29418	1566	449.5	87967.8	24859	32335	1814.5	61964.5	2047.75	8372.75	3517	63331.5	24248.8	99522.5	43420.5	701.75	24510.5	9731.75	34263	233	121.5	62536.5	8652	5908	395	26192	411.5	1432.5	1967.75	59648.2	17239.5	100661
	2180.75	7878	23550.5	65677.5	5242.25	31142.8	15258	43960.5	2502.5	3787.5	3685.5	8455.75	15149	35629.5	29767.2	26289.2	31583.5	3306	1183.5	6291.25	21514	65259.2	5059.75	24886.2	17669	43803.5	3516.5	2519.75	4662	7987.5	19290.5	32947	35727.2	21999	38604.2	2323.75	900.5	670.5	4039.25	27290	1451.25	11977.8	1249.5	17683.8	2572.5	1163.5	1487	1745	8425
	9467.25	15248.5	72043.2	52125.8	40299	73034.5	57884	87101.8	2128.25	14846	7432	11917.5	30999.2	55735.8	56286	31812.8	5180.25	3620.25	7552.25	13700.8	86154.5	80091.2	38953	80995	63652.5	93442.2	1961.75	16573.2	6804.5	15143	29372.2	72546.5	80674.8	31431.2	6127.75	4181	665	5049.75	74497.5	85170.8	21186	71408.8	56513.5	97320	852	17682.2	2026	6024.5	32003.5
	486.5		47072		13069.5		25945.5		2462.25		14883.8		38964.2		39537.2		31515		281.25		48082.5		11200.8		20251.5		1777		14642.5		43695		41338.5		33999.8		124.75		23852.5		1239		6666.5		1985.5		4461.25		42648.5
	3087.5		82042.5		61236.5		78678.8		1552		2907.75		14141		18367		14269		2080.5		85262		62788.5		80537.5		1578.5		1805.75		14891.5		14561.5		10563		263.75		72615.2		42248		75143.5		622.25		430		5290.75
	962.75		38499.8		28524		47880		272		119.75		833		2583.5		499.75		813.75		59339.5		38696		71688.8		299		114.5		2084.75		3425		656.25		193.5		32638.5		15424.5		65968.8		126.75		70.75		385.75
	1342.5		52681.8		30002.5		55288.8		1382.5		6355		38104.8		108824		5101.5		1263.25		54248.5		33490.8		55203.8		1583.5		7583.25		42248		141484		3744.5		226.5		29229		12055		26449		508.5		1487.75		29051.8
	343		23135		2800.5		9566		421		339		793.25		6101		593.25		509.25		42253.8		6369		19377.5		1339		533.5		1619.5		8040.5		919.75		88		7984.25		381.25		1051.75		163		85.5		459.5
	972.25		26478.2		4416		10714.5		904		809.5		3613.25		32323		16558.5		926.75		33416.2		7525.5		13915.2		1083.25		1851.5		7975		36888.2		20415		327.25		5114.25		634.75		1220.5		272.5		363.75		1299
	1849.75		59162.5		32890.2		54068.5		1569		1815.5		7390		5159.5		1430		1642.5		69726.8		36230.5		58195.5		1068.5		2254.5		7695		5254		1394.5		1074		34096.8		13123.5		28543		1628.5		1604.25		2802
	538.25		27510		4197.5		12427.5		1091		1988.5		3073		52687.5		12365.5		777.5		36482.2		6039		15113.2		603.25		694.25		3604.25		63240.5		16520.5		897.25		12537		1671.25		1580		766.25		651.25		1152
	766		28707.5		13872.8		33108		776.5		1145.75		3597		20456.2		3935		658.5		38930		14635.8		35864.2		1512.75		1670.75		4843.5		19470.5		4005.75		442.25		15874		2864		10568.2		1465.25		592		2920.75
	2461.75		60148		24530.5		43702.5		1461.75		873		3547		5407.75		40539.8		2310.25		82745.8		36962.5		61690.2		1990		1713.75		4928.25		6684		49615.5		251.25		34760.5		5905.25		23571.8		910		348.75		868.75
	3738.75		59340		26197.5		40511.2		2783.75		22593.2		47770.8		12532		7313		3616.5		75584		41172.5		55043.8		3237.25		31643		69412		15649		9146.75		312		32609.5		7146		18805.2		955		9674		31918
	3854.5		61620.5		26724.5		40975.2		1877.5		2817.5		12309		39823.5		3319		4587.75		96794		47819.5		73107.2		1648.5		5124.5		28588.5		53276.2		3439		561.75		69366.2		8932		24351.5		1193		1266		7961.25
	49920		109168		100865		119843		24656.2		128243		139703		11819.5		850		62942.8		144847		123186		151512		39256		168134		192134		15556.2		1185.25		38896		138012		121178		147771		19532		163192		186288
	1185.75		28317.8		2223		3739.75		2207.25		1952		5053.75		38225		2548.5		502		30750.5		2261.5		3026.75		1436.25		677.5		5541.75		40132		1619.75		1179.25		8418.25		856		167.5		356.25		924.75		2083.75
	4154.5		73040.2		24272		46882.8		7127.75		19168		41141.2		45639.2		16515.5		5431		101748		33038.5		62840		7824		34451.5		63183.2		69132		23063.5		2234.75		79799.8		10310		31780.5		5603		20763.5		49135
	3970		53552.8		35526.2		59678		2546.75		1188.5		2930.75		1015		999		3079.5		68497.2		40303		65791.5		1564		1503		2221.5		1091		668.5		999.5		52709.8		21200.8		45571.5		1283.5		1537.75		2481.5
	707		55604		42803		57071		719.75		1138		6971.25		20487		1938.5		557		66192		47573.5		74063		532		880.5		7938.5		15686.8		803		323.25		41859		32003.2		62656.5		461.75		498.5		4961
	6500.75		80380.5		58578		79807.8		3177		18719		47433		35445.5		3129		8683.75		103830		76396.2		96467.8		4085		23149		65202		40171.5		3432.5		808		84055.8		48757.5		72358		1439		9340		48437
	19900.5		75160.2		56085		73853.8		1812.5		6260		20502		16666.2		10386.8		20424.5		84867.5		66323.8		93762.5		1785		5072		19947.2		10977.5		8204		4163.25		74291.2		52029.2		77374.5		522		1939.75		9709
	14387		65849.2		43164		62743.5		444		698.75		2915.25		5101		394.25		16912		94803		73307.5		89106		682.75		1325		10000		2351.75		550		932.25		77975		33427.5		66987		201.25		198.5		3279.75
	1042		30592.5		5758.25		11658.5		609		406		921.75		788.5		796.5		815.5		32152.2		4273		10145.5		735.75		319.5		780		670.25		1060		342		11115.2		723		1010.5		411		252.5		498.25
	5787		62949.8		15819.8		26884.8		2765.5		10560.8		31549.2		27762		22937		8975		91594.2		27971		46829.8		5620.25		21048.8		60426.5		42219.2		30630.5		836		57663.2		5990.75		9647.5		1148		3821.5		36127.5
	252		29503.5		4177		17305.2		255.75		442.5		1272		5872.25		702.25		239.25		34160		6253		17798.5		436		251.5		1710		5756.5		1006.25		100.75		5793		311		700		149		126.75		299.75
	11644.8		91416		62812.5		81051		3362.75		11046.2		28765		23756.5		22805.5		20662.5		114017		87201.2		109595		7789.25		18046.2		49048.8		41012.5		32775.5		1777.25		90627.5		49231.8		96227.2		1896.75		4283.25		23372
	37623.2		106400		87342.2		104188		2762.25		19940.8		49404		8692.5		2379		40000		121688		104012		123695		1795.75		21761.5		61489.8		7067.25		1567.25		10136.8		103114		65517		109080		979.25		8853.5		48849
	436.5		28111.5		774.5		2126.5		851.25		945		1923.75		7659		4028		635.25		45279.5		982.5		2599		1815.25		1156.5		3626.75		10833.8		7881.75		197.5		6529.5		272.75		156		446.25		298		816.5
	18443		98613.5		74283.5		89663		6961.75		24851.2		54486.2		22570.5		12548.2		13731		115144		80938		108114		6356.25		30075.8		73107.5		26009		9054		1802		95621.2		45920.2		94780.2		3872.75		11377		36642
	42768.5		101982		79710		99862.5		6211		75590.2		86374.2		16160.2		3235.75		46658.2		134272		100992		131995		9453		100809		119004		17599.2		2940.75		15116.2		130954		94906.5		117288		4037.75		104608		126612
	10952		79148.5		53902.2		81205.8		1065.5		24891.2		45588		39468		20181		11836		97737.5		66769.5		95958.5		2775.5		31408.2		67215.8		48682.8		19340		871		75710		48694.2		85136.5		489.5		9432.25		68056.5
	529.25		64170		3740		10999.5		1737.25		8709.5		27532.8		32661		25435.2		570.75		87081.2		5037		12421		1622.5		10186.5		46824		38833.2		26861		177.25		59064.5		674.5		1722.25		972.75		2768.75		18635
	8728		59202.2		41267.5		49037		4319		23315.5		45296		9314.5		3038		9342		76436.5		42488		70653.5		6971.25		27982		66666.8		11172		3049		422.5		41407		10437.2		35069.5		2037.5		7187		48236.8
	243.25		17200.5		2337.75		7873.25		252.5		183.5		2561.5		13791.8		2857.25		308.75		24979		3586		11747		314.5		221		4555.75		21352.5		3977.25		120.75		6917.25		349.5		1406.5		145.25		100		483.75
	43026.2		102212		85285.5		99770.8		5349.5		54136.8		77721.5		27108.8		4160.75		50645		125708		109264		127116		4889		60088.5		100752		26985		4248.75		17706.2		105677		88505.5		113324		1608		20648		66878
	2113.5		60944.5		25951.2		42104		1598.25		4393.75		28134.2		14422		3899		1731.25		73044		33067.2		45725.5		1486		4577.5		36482		21413.2		4609		293		53831		6549.75		34749		738.75		578.75		16506.5
	12514.2		83383		64451		86717.5		1475.75		7895.5		15095		27080		18662.2		11080.5		99894		75664.2		101096		1261.25		6536		13864		28010.8		20832.5		3131.25		106850		67599		99310.5		1294.25		1503		7628.75
	1762.5		70158.5		23750.8		42769		275.5		7607.5		25853.5		18034		201.25		2227		89220.5		29412		59705.2		482.5		9040.75		41104		23263		235.25		226.5		60540.8		6582		26546.2		132		336.5		19111.2
	4763.5		64794.5		37697.8		53953.8		1249		3867.75		12029		20456		3502.5		3782.75		77300.2		42465		63274.5		1754.75		3811		17187.2		21610.8		3683.25		259.5		26751.2		3581.5		19809.5		522.25		514.5		4059
	2111.75		60783.8		25132		34873		11196.2		46424.5		66571		23247		11018.8		1476.5		64061.5		26123.2		32947.5		11937.2		51914		67614		20415.5		8656.5		348.75		32959		5921		13377.5		5647.25		27842.2		53317.8
	600		19525		3537.25		12169.8		1117.5		7103.75		25355.2		34643.5		6857		410.5		22078		4869.75		17527.5		756.5		5406.25		21430.2		25544.5		4723		410.5		6247.5		860.25		2550.75		953		4589		36448.2
	4464.75		57827.5		38104.5		56916		1430.25		2624		6733.5		19590.8		12069		1011		45032.2		30116.8		58148		4968.5		17782.8		3545.5		15486		5108.25		340.25		28065.5		15579.5		45599.2		412.5		595.5		901
	2268		49094.8		20858		44952		2051.75		5276		35428.5		11563.5		1904.5		747		38116		12858		47490		1070		3893		37658		6830		407		207.25		23412.8		3664.75		20967.5		516.25		2331.75		21247.8
	368.5		494.75		335.5		173		869		368.25		819.25		5845		4971.5		307		545.75		397		157.75		874.5		292.75		652		2445		3147.5		184.5		207		164		119.5		184.25		198		309
	1893.5		66095.5		40534		63740.5		1782.25		13394.2		37308.2		21694		18397.5		1142.5		72925.8		44980.5		75567		1916.25		6122		28432		20502		14475.8		275.5		42115.2		17503.5		53151.5		761		1386.5		18069.8
	36465.5		95301.2		78260.5		97175.2		14179		86408.5		105386		41428		13881		26553		104234		85692		108475		15404.5		93668.2		131429		24788		9715.25		1939.5		59724		39141.5		40041.2		2243.25		68977.8		76381
	3684		52922.5		34488.8		55512		1783.75		983.5		1848.5		22690.8		2352.5		2621.5		55558		40052.5		55712.5		1502.5		675.25		1875		26839		1523.5		170.5		11978.5		8749.5		9878.5		421.5		154.5		461.25
	26381		101444		75762		104400		16000.5		62720.8		89118.8		15919.2		42385		28993.8		115184		101467		116875		17899.8		72862.5		102086		13061.5		46367		3918		88024.2		66869.2		97175		4970.25		19629.8		63809
	704		10314.8		3718.5		8120		2493.5		1274.5		1789.5		5669.25		2176		604		7232		1732		6286		1852		632.5		1411		3644		2085		144		433.5		258.5		325.5		831.5		314.5		775
	668		42019.5		2449.5		34337.2		482.25		381.75		1137.5		44924.8		40571.8		569.25		43741		1530.75		21803.2		488.75		314.5		866		38244		36951.2		271.5		13267.5		320		4929.75		275		225.75		461.75
	1857.25		55632.8		25694.5		49043.2		2130		25030.2		53293.5		3033.25		14321.2		2587		58149.5		28791.5		59842.5		528.5		10745		31036.5		4186.5		13332		387		50930.8		11322		47670.5		1060.5		6841.5		44667.5
	299.5		25054		3593.5		13701.5		504.5		413		1226.5		6410		761		299.5		17418		2452		17647		474		364		2817		4604.5		366.5		126		4845.25		418.75		2352		168.75		109.25		280.5
	2903.75		48539.8		28165.5		49981.2		4927.75		25402.5		62782.8		51342.5		61593		2728.25		43649.2		33976.5		53699		6090		30190.5		69309.2		65540		62582.5		510.75		26678.2		17190.5		31025.2		1360.25		5904		45657
	2604		51731.8		21930		36676.5		3095.5		11716		29852.2		9459.25		1759.75		2292		45920		24196		39107.8		3504		12256.5		37557.2		7726.5		1018.5		558.75		12835		4150		5451		1269.5		2381		6364.5
	12481		79205		57600.5		71774.5		5431.75		6931.5		19936.5		19229		7289.5		9327		80846.5		45817.5		70304.5		4748		3535		13585.8		10642.5		5617.25		1716		81452.8		40337.5		75372.2		2425.75		2669.75		6512.5
	2326.5		63023		24646		46389.2		2730.75		27536.2		54729		41538.5		25614		1134		54317		21192.8		49695.2		2384.25		23431.8		54334.2		45005		22354		147		15459.2		1920		9670.25		394.5		7806.25		28951
	14732		99259.2		51102.5		80463.2		26369.5		79731		101822		12675.2		2033		12284.5		97085.5		54460		76373.5		24327.2		78318		107650		11339		1311.5		795		71752		20157.5		44347.5		7641.5		70001.5		97285.8
	17040.5		104716		50542		71248.5		31162.8		79319		95706.8		21079		1383.75		12891.5		110476		41945		62805.5		31769		91594.2		108240		9294		913.5		988.5		79107.5		13583.2		30411.5		11894		49211.2		87613.5
	5735		87882		59053.2		82471		14515.5		70361.8		94082.8		5850		12122.2		4551.75		77185.8		51200		75629.5		12601.5		64607.5		102983		3704.25		6688.25		987		76190.5		44398.5		80280.2		9238.5		92675.5		126052
	3627.25		95964.5		45954.5		76470.8		2750.5		7517		29612.5		6568		1065.5		1685.5		91331		43855.2		72369.5		2241		3716.5		13985		14006.8		711.5		233.75		65162.2		15985.2		41720		646.75		1511.75		6519
	26352.5		106901		68239.5		90788		13132		51760.2		68880		32707		23131.8		22342.2		113817		70173		93802.2		11107		39999.8		70928		29012		19220.5		9708.75		111551		54111		92790		4422		35498.5		72930.2
	4949.5		39943.8		10613.5		20096.2		493		1420.5		6858.75		330.75		22496.2		7480.75		53602		14138.5		33113		720		3170		12741.8		448.5		25134		1028.5		27930.8		1902.75		8615.25		365.75		549		11929.8
	15431.5		68192.5		43032		64107.2		5742.5		39468.5		67809		24948.5		9419		19045.5		100375		58103.5		97772		8398		60792.5		94883.5		28319.8		14846.8		5283		83723.8		49249		91508.5		2892.5		75669.8		115556
	1370.25		36992.8		19629.2		38185		5909.5		28342.2		32443.5		25900		26931		2935		59865.5		35681.5		58103.5		7699		93705.5		53619.2		55061		37174.2		479.5		32215		12293		39902.8		3297		26140.2		39067.5
	600.75		7004		2105.75		7111		1650.5		684		1177		32913		2756.25		462.5		7516		2052		7437.5		2221.25		914		1449		39062.2		2870.5		218.75		493		242.5		428.75		652		188.5		681.5
	11596.8		86706.5		74547.5		101192		6044.5		33509		61368		15982		41554		13963		113325		98103.8		122671		8434		120640		116002		16608		54551.5		1611.5		95055		62022		98372.2		2499.25		46194.8		69537.8
	5161.75		39645.8		27595.8		45937.5		1809		3791.25		10073.2		38735		27951		7054.5		44049.5		25665.8		56204.8		752		4225		17505		46366		35761.2		332		12739		4711		14902		418.25		1031.5		2417.75
	2249.25		41829		23527.2		43983.5		2230		31405.8		40144.5		5760.5		1078.75		3099.5		55855.8		31848.8		58000.8		4401.75		41287		70413		6511.75		1156		335.25		26506.2		8392.5		23341.2		1478.5		22541.8		71174
	2866.25		67247.5		30804.5		63362.5		6212.75		42235.8		75831		3996.25		14069.2		1690		76859.8		38049.5		66695		6367.75		57234.5		93195.8		3806.5		15991.2		213.5		57657.5		14283.5		43832.5		1945.5		49318		99104.8
	387.5		694.5		309		421		867.5		502.75		910.5		11808.2		655.5		332.5		457.5		367.5		283.5		1309.5		414.75		1000		9399.25		616.5		230		393.75		217		125.25		364		236		419
	15708.5		91921		71602		98705		13402.2		48241		66009.5		14530.2		42700		15950.8		108268		81092.5		110551		10531.8		62148		83569		20592		53316		2255.5		106964		69595.2		107811		3531.5		56204.5		93144.5
	719		8443.75		3447		22845.5		1351.5		342.5		755.25		25131.8		36798		744.75		13096.2		4341.25		45726		2450.5		1488.5		1659		40085.5		53013		341		1701		1106		7453.25		690		600		431
	1433.5		31170.2		14128.5		22270.5		1739		8592.25		14748		9619.5		7982.25		1180		38311		18498		33388		3044.75		9724.5		21694.5		17054.8		7570.5		267.5		26132		5774		23786.8		2399.5		6230.25		18184.2
	4466.25		59391.5		43914.5		65574.5		2200		8518		27141.2		42940.5		59477.2		4990.75		72392.5		46549.5		78827.2		2876.25		7431		19704.8		56113		79073		905.75		65219		44192.5		84953.2		1523.25		4143.5		22110.2
	26840.5		21773.2		8939		17846.8		2001.5		885.5		1810.25		69768.5		20228.8		31962.5		28124.8		11066.5		22372.2		1474		1112.75		2679.5		54670.8		19887		23894.2		13338.5		1938.5		7572.5		1948.5		1005.75		1763.25
	10129.5		73561.5		52595.8		69023.5		1721		3298		12458.5		9942.25		5331.5		11881		96416.2		68096.8		95735.8		2040.5		3758		11910		10694.8		5385.5		4483.75		104298		62171		99299		2549.75		2445		17319
	631		5600		1243		5291		1302.75		1097.5		1655		10507.8		5353		2077.5		36887.5		20564.5		38838.2		3038.25		14446.2		34285.5		17138.5		6827.75		780		2387.5		1170.5		844.5		1796		1283.25		2198.5
	10115.5		82649.8		39537		59013		7866.25		16404.2		37187.8		27028.5		14990		16489.2		114446		49707		73187.5		6705.75		20317.2		45399.5		34245.5		17381.5		553		63377.5		9563.25		15192.5		1502		2087.25		18186.5
	2116.5		44951.5		21718.5		41233		1394		1246		1848.5		13732.5		12576.8		2408.5		65951.5		32615.5		56341.8		1724.75		1509.5		3785		18322.5		18922		246		23881		5344.25		20659		584		545.25		653.5
	2381		35589.2		16256.2		28191.5		896.5		1370.25		3478		6019.5		2858.5		1428		41401.5		13366.8		26112		764		862.75		3763.5		5644		2257		387		10591		2197		9170.25		450.5		1275		1719.75
	31721.5		94911.5		65156		81578		7680		40064		70353		25934		6645.5		34617.2		122219		88465.5		110585		9980		53894		93596.2		40909		7389.25		2735		87682		41070		74451.5		2559		26114.5		78307
	35256.8		97123.5		70582.2		84712.5		6750.75		57185		67327.5		30839		2677.5		43426.2		116871		96656.5		106118		8266.5		67382		89346.5		28336.8		2557.25		20578.2		119262		54683		83740.5		3722		43838		74931.8
	61253.5		120754		89559.8		110887		11438.2		49983		86013		60039		6669.25		75847.5		138126		109767		130130		10830.5		51915		112461		67988		6679.5		46143.2		137131		106815		137669		5954.25		35761.5		88076.5
	20701		86706.5		59093.5		80621		5068		10212		25836.5		18499		5747.5		29046.5		106455		73490.8		103944		4597.25		10805.5		41413		25221.2		6145.75		5118.5		96319		38507		89541		1174.75		1943		26357.5
[truncated: 59 more columns]

## Sheet: Supplemental Figure 6
		UMAP_1	Primary V1	Primary V2	Primary V3	Primary V4	Chronic	Chronic V2	Chronic V3	Chronic V4
		-1.45632	2.42035
		-1.48637	2.4211
		-1.41213	2.42421
		-1.46051	2.42987
		-1.14775	2.443
		-1.45809	2.46733
		-1.4911	2.47642
		-0.95136	2.47903
		-1.52627	2.48369
		-0.82836	2.50386
		-1.39834	2.53312
		-1.40458	2.54622
		-1.07609	2.54713
		-0.88492	2.56907
		0.081223	2.62703
		-1.28564	2.6473
		-1.32242	2.66
		-1.30564	2.67793
		-0.7446	2.68272
		-0.36582	2.68567
		-1.22099	2.69738
		-1.68538	2.69923
		-1.8592	2.70432
		-1.35946	2.7397
		-1.64534	2.74086
		-0.6466	2.7448
		-1.50505	2.75748
		-0.6895	2.76
		-1.94392	2.76352
		-0.06292	2.77433
		-1.96054	2.78338
		-0.71087	2.79565
		-0.12981	2.82081
		0.425861	2.82116
		-1.28611	2.86311
		-0.27817	2.86826
		0.637283	2.87606
		-0.03927	2.88551
		0.213289	2.89068
		-0.87474	2.9038
		-1.38683	2.92189
		-1.39958	2.93011
		-1.01408	2.93591
		0.639616	2.94342
		-1.05937	2.95759
		-0.70052	2.97124
		-0.49044	2.97143
		0.430498	2.97994
		-1.32597	2.9816
		-2.08815	3.00376
		-0.24557	3.03862
		-1.77529	3.05037
		-0.21357	3.0638
		-0.17282	3.07034
		0.065826	3.07174
		-1.90899	3.07274
		-1.89229	3.07557
		-0.18438	3.10235
		-2.15819	3.10361
		-1.32736	3.10748
		0.76778	3.11292
		0.19575	3.11764
		0.745873	3.13917
		-2.18744	3.14748
		0.961239	3.15464
		0.81999	3.1768
		-1.47131	3.27674
		-2.19315	3.30687
		-2.11235	3.307
		0.041684	3.31271
		1.16048	3.31828
		-0.51584	3.37485
		0.597403	3.37698
		-0.00537	3.38665
		1.12136	3.3953
		-0.65355	3.39981
		0.211169	3.40439
		0.032184	3.40676
		-0.95867	3.41088
		-1.20721	3.41405
		1.47495	3.42028
		1.56656	3.42592
		-0.85576	3.43121
		1.39324	3.4326
		-2.27188	3.44842
		1.14707	3.44903
		-0.66301	3.45103
		1.09623	3.45208
		0.024005	3.47529
		1.19104	3.49797
		-2.30287	3.49876
		1.56299	3.50202
		-2.22906	3.50453
		-0.36867	3.50668
		1.61547	3.5152
		-0.08342	3.52465
		-2.31456	3.52598
		-0.71822	3.52871
		-1.44608	3.52883
		-1.94157	3.52886
		1.41062	3.53749
		0.699838	3.53834
		-0.24477	3.5486
		1.67109	3.56049
		-1.46081	3.56561
		-2.25308	3.57561
		1.21693	3.57917
		-0.24896	3.584
		1.64061	3.59776
		-1.8253	3.59792
		0.436931	3.59837
		-0.94132	3.60256
		1.62143	3.61194
		1.69827	3.62717
		0.612995	3.63023
		0.935835	3.64335
		1.64139	3.64852
		-0.81327	3.64891
		-0.68233	3.66046
		-0.37633	3.66766
		1.70356	3.66954
		-1.64257	3.67489
		0.626588	3.67714
		0.668541	3.68671
		1.80252	3.73091
		0.719621	3.7501
		-0.93825	3.75025
		-1.89006	3.76268
		1.42411	3.77135
		-1.52115	3.77701
		-1.01004	3.78045
		-1.88505	3.79917
		-2.21457	3.83254
		-1.30304	3.83803
		-1.79094	3.86609
		1.79987	3.86686
		-0.81995	3.87046
		-1.23056	3.89996
		0.290351	3.90407
		-1.50818	3.90932
		-1.33714	3.93241
		-2.29454	3.94655
		-0.55542	3.96782
		-2.46328	3.96928
		-0.92325	3.97273
		-1.73918	3.99315
		-2.54565	3.99856
		-2.56377	4.00282
		-2.24085	4.04225
		-1.56694	4.04887
		-2.28836	4.07851
		-1.12082	4.15094
		-2.67833	4.17489
		-0.39087	4.17962
		-0.43035	4.18838
		-0.45875	4.19175
		-0.36295	4.20406
		-0.30065	4.21884
		-2.81247		4.22208
		-2.73902		4.23358
		-0.4135		4.23375
		-2.57207		4.24093
		1.24111		4.24336
		-0.23395		4.24479
		-2.46372		4.25382
		-2.68844		4.27325
		-0.4361		4.28057
		-2.09061		4.28426
		-2.15604		4.29173
		-2.28775		4.30878
		-2.76152		4.32045
		-1.07749		4.33417
		-2.44488		4.35408
		-1.0817		4.35651
		-0.944		4.40543
		1.43456		4.41646
		-2.76633		4.46526
		-2.04781		4.4774
		-2.84593		4.49192
		-1.47205		4.5068
		0.451867		4.50804
		-2.8369		4.51289
		-2.84958		4.51522
		-1.89867		4.51925
		-2.91215		4.53155
		-2.87138		4.53942
		-2.19921		4.57775
		-2.91875		4.58801
		-1.93607		4.58939
		-2.7863		4.61058
		-1.80483		4.63823
		-2.71039		4.67193
		-2.37469		4.70117
		-1.5679		4.73564
		-2.746		4.76435
		-2.54108		4.89204
		-3.00495		4.9049
		-3.06056		4.91702
		-2.74522		4.91754
		-3.07756		4.97249
		-2.18309		5.01297
		-2.13421		5.02216
		-2.61575		5.09622
		-2.82673		5.09998
		-2.50587		5.13622
		-2.48123		5.14468
		-2.00461		5.15221
		-2.97025		5.15355
		-1.95686		5.18228
		-2.84988		5.27625
		-1.98796		5.29864
		-1.97673		5.32931
		-1.85887		5.55648
		-2.29903		5.67905
		-2.13113		5.68298
		-3.06056			4.91702
		-2.56377			4.00282
		-2.46032			6.26338
		-1.68538			2.69923
		-1.45809			2.46733
		-2.18309			5.01297
		-1.56204			5.71387
		1.87807			5.71727
		-2.10176			5.74665
		1.92767			5.74946
		-2.66665			5.76549
		1.60566			5.76894
		-1.65029			5.78011
		-2.00252			5.78349
		-2.34369			5.78508
		-0.89491			5.7908
		-1.638			5.81558
		-0.87208			5.82812
		-2.35537			5.84229
		-0.77357			5.84315
		-1.79256			5.86669
		2.01054			5.88277
		0.513396			5.88453
		-2.41755			5.88817
		2.16655			5.90598
		-1.94614			5.93047
		-2.62866			5.93264
		2.09313			5.94213
		2.13164			5.95182
		-1.81681			5.95815
		-2.04144			5.97586
		2.11422			5.97715
		-2.10438			5.9772
		-1.82198			5.9811
		-1.98357			5.98987
		-1.67148			5.99413
		-2.09762			5.99561
		-2.71631			5.99615
		-1.99919			5.99923
		-1.60003			6.01093
		-2.57748			6.02556
		2.10818			6.02681
		-2.19493			6.04571
		2.06687			6.04766
		2.05924			6.04894
		0.415788			6.05031
		0.456403			6.05523
		0.418489			6.0565
		-2.65027			6.0777
		0.428708			6.08808
		1.98653			6.13121
		-1.34367			6.15697
		1.94564			6.16189
		0.854112			6.18183
		-2.68798			6.19383
		-2.47386			6.2277
		0.963098			6.27145
		0.897747				6.28005
		0.960679				6.28425
		-2.55864				6.29064
		1.78649				6.30023
		-2.59078				6.31524
		-2.5241				6.31582
		-2.00575				6.34685
		1.63221				6.36025
		1.69737				6.36289
		1.63621				6.4115
		-1.77465				6.52363
		0.835945				6.56449
		-1.75754				6.57876
		2.02857				6.63816
		1.15269				6.6764
		-1.78334				6.69893
		1.04021				6.74428
		2.21394				6.78131
		0.489322				6.78487
		2.07246				6.80145
		1.89424				6.81121
		0.752961				6.82574
		0.668281				6.82732
		-0.78161				6.84455
		-0.76105				6.84472
		-1.68421				6.85001
		2.14962				6.85417
		2.13623				6.857
		-2.31168				6.8772
		-0.75687				6.87979
		2.12096				6.88766
		2.113				6.89145
		-0.71722				6.89594
		2.17603				6.90214
		1.81571				6.91135
		-1.84906				6.92358
		0.91643				6.92759
		1.8045				6.95649
		0.258157				6.96014
		0.248286				6.96286
		-2.04007					3.59145
		-1.60055					2.8011
		0.764014					4.85076
		-0.71018					6.44534
		-1.78497					6.57753
		-2.52663					5.86837
		1.67412					4.24435
		-2.31883					7.07051
		-2.13698					6.79891
		0.36029					4.58357
		-0.40163					5.84541
		1.14493					5.30182
		-2.22427					5.81793
		1.3797					6.0819
		1.91189					4.61599
		1.8015					4.80983
		-0.84144					6.65386
		0.17939					6.92864
		0.338715					6.94876
		0.849517					5.95753
		-1.00661					6.92158
		0.904926					5.44602
		-1.66091					6.85237
		1.7093					5.62505
		0.759749					6.12057
		2.07932					5.42173
		-2.63132					6.344
		2.00972					4.50274
		-2.38265					6.02054
		-1.56416					5.70037
		-1.69063					7.22779
		1.27872					6.33414
		-0.87124					7.39522
		-1.05739					7.39264
		-0.99737					5.51115
		0.953522					6.63201
		-1.85683					7.29241
		-1.60826					7.47828
		0.171417					5.66317
		-0.5481					7.19872
		-1.01767					6.36738
		-1.67303					7.64233
		0.821453					4.95042
		-0.90183					6.64075
		-1.71965					6.49617
		-2.55574					5.95746
		1.81821					4.35331
		-2.27109					7.04751
		-2.12239					6.83295
		0.401482					4.67012
		-0.30053					5.7348
		1.20293					5.26821
		-2.11607					5.92059
		1.58318					5.82238
		1.89715					4.61999
		1.6388					4.98594
		-0.82622					6.56771
		-0.03819					7.10735
		0.55466					6.82569
		0.930676					5.74052
		-0.93207					6.9451
		0.662081					5.52763
		-1.57906					6.89933
		1.63667					5.75222
		0.805672					6.17688
		2.12068					5.42224
		-2.56732					6.36288
		1.99533					4.5603
		-2.24487					6.17869
		-1.67882					5.83166
		-1.72589					7.17398
		1.24193					6.36215
		-0.80676					7.48854
		-0.74225					7.31874
		-0.98797					5.48657
		1.03016					6.59514
		-1.63161						7.53959
		-2.47029						6.63025
		-0.08699						5.67519
		-0.4477						7.13475
		-0.97512						6.25745
		-1.69555						7.64662
		0.830594						4.93358
		-0.78213						6.4561
		-1.74055						6.49612
		-2.61725						5.9076
		1.8101						4.31567
		-2.35186						7.11365
		-2.14842						6.81803
		0.427513						4.70287
		-0.33096						5.83449
		-0.36103						5.66987
		-2.17395						5.95385
		1.75685						5.62917
		1.91321						4.61831
		-0.71055						6.23701
		-0.26286						7.15128
		0.365921						6.92492
		0.990418						5.70666
		-0.88562						6.83139
		0.615629						5.54343
		-1.67743						6.94001
		1.68149						5.69137
		0.685707						6.24197
		2.053						5.43124
		1.66914						4.90396
		-2.59767						6.3441
		2.05099						4.45488
		-2.19991						6.12468
		-1.57864						5.75118
		-1.69616						7.17727
		1.21924						6.37226
		-0.84286							7.42882
		-0.7748							7.42409
		-0.86781							5.49012
		1.03573							6.57083
		-1.71301							7.49992
		-2.46431							6.64036
		-0.04883							5.66346
		-0.49403							7.20144
		-1.01509							6.33614
		-1.68826							7.64029
		0.773851							4.90311
		-0.79402							6.56125
		-1.75128							6.39792
		-2.58374							5.87516
		1.79381							4.29627
		-2.27047							7.18328
		-2.08519							6.77241
		0.414217							4.67777
		-0.20077							5.74434
		-1.88868							5.56549
		-2.00613							5.94658
		1.80336							5.47811
		1.97133							4.57278
		-0.70987							6.23535
		-0.0297							7.07941
		0.225014							7.01585
		1.18426							5.66057
		-0.90529							6.94395
		0.003912							5.72238
		-1.63989							6.95322
		1.64299							5.79443
		0.800375							6.08616
		2.04443							5.44068
		1.69504							4.91692
		-2.53067							6.39089
		2.00977							4.49315
		-1.67356								5.75162
		-1.69801								7.1821
		1.11406								6.51487
		-0.91881								7.40046
		-0.76365								7.42159
		-0.95111								5.42591
		1.0979								6.54534
		-1.61129								7.56541
		-2.39228								6.75877
		0.250205								5.67243
		-2.18129								6.11988
		-0.41653								7.12896
		-0.98576								6.38834
		-1.6693								7.6451
		0.160686								6.85053
		-2.16937								7.05524
		-1.41539								6.99107
		-0.35178								7.21382
		1.55186								5.85959
		-1.13948								7.35194
		2.10857								5.36755
		1.836								5.23634
		1.95196								4.56243
		0.836001								6.62319
		-1.46191								4.00899
		-0.06901								5.79309
		1.7478								5.52316
		0.645596								6.68714
		1.83036								4.73716
		-0.51377								5.92075
		-0.68394								6.01869
		0.827437								5.22679
		-0.88813								7.19107
		1.2661								6.35464
		-0.97816								7.19733
		1.74954								5.67977

[truncated: 2 more sheets: Supplemental Figure 7, Supplemental Figure 8]
